# Supplementary material for: Identification of Candidate Genes Controlling Soybean Cyst Nematode Resistance in “Handou 10” Based on Genome and Transcriptome Analyzes
Source: Front Plant Sci. 2022 Mar 15;13:860034. doi: 10.3389/fpls.2022.860034 (PMC8965568; doi:10.3389/fpls.2022.860034)
Supplement: Supplementary file 2 [file Data_Sheet_2.xlsx]

## Sheet: Table S1
Table S1. Genome sequencing data statistics of Handou 10 and Zheng 9525
Cultivars	Total reads(M)	Total base(G)	Mapped reads(M)	Mapped based(G)	Mapping rate(%)	Coverage(%)	Average depth(X)
Zheng 9525	79.25	11.84	78.25	11.74	99.73	0.9177	11.94
Handou 10	111.92	16.74	110.9	16.64	99.69	0.9343	16.94

## Sheet: Table S2
Table S2. Genome sequencing data statistics of 392 RILs from Zheng 9525 × Handou 10.
Lines	Total reads (M)	Total base (G)	Mapped_reads(M)	Mapped_bases(G)	Mapping_rate(%)	Coverage(%）	Average_depth
Mean	12.83	1.92	12.74	1.91	99.31	62.38	1.94
Max	26.04	3.91	25.91	3.89	99.62	87.2	3.98
Min	8.1	1.21	8.04	1.21	94.71	46.98	1.21
Total	4972.59	745.89	4938.31	740.75	—	—	—

## Sheet: Table S3
Table S3. The numbers of SNPs and bins on each chromosome.
Chromosome	Number of SNPs	Number of bins
Gm01	31341	442
Gm02	32938	439
Gm03	49070	443
Gm04	22667	409
Gm05	13190	351
Gm06	32515	466
Gm07	17891	435
Gm08	17201	475
Gm09	39702	477
Gm10	38448	448
Gm11	12018	325
Gm12	10663	339
Gm13	28458	432
Gm14	16225	391
Gm15	35165	503
Gm16	34840	362
Gm17	47004	397
Gm18	69369	544
Gm19	22879	492
Gm20	36051	423
Total	607635	8593

## Sheet: Table S4
Table S4. Information of 5233 bin markers.
Name of bin markers	Chromosome	Position on genetic map (cm)	Position on genome (bp, Wm82.a2)
Chr01_5.5	1	0	450248-549651
Chr01_6.5	1	1.055	550620-647307
Chr01_7.5	1	2.453	651567-742291
Chr01_8.5	1	2.711	755475-845366
Chr01_9.5	1	3.23	850569-931333
Chr01_10.5	1	3.815	952692-1011875
Chr01_11.5	1	4.6	1082489-1140620
Chr01_12.5	1	4.923	1186593-1244242
Chr01_13.5	1	5.376	1268193-1340338
Chr01_14.5	1	5.764	1370451-1427457
Chr01_15.5	1	6.349	1450716-1537512
Chr01_16.5	1	6.868	1603555-1643667
Chr01_17.5	1	7.923	1655228-1737619
Chr01_18.5	1	8.051	1775622-1848387
Chr01_19.5	1	8.439	1864970-1934996
Chr01_20.5	1	8.827	1958359-1999766
Chr01_21.5	1	9.346	2055975-2134547
Chr01_22.5	1	9.734	2169211-2239992
Chr01_23.5	1	10.187	2250355-2349321
Chr01_24.5	1	10.445	2356698-2447969
Chr01_25.5	1	10.573	2488387-2488415
Chr01_26.5	1	11.492	2561219-2631335
Chr01_27.5	1	13.964	2650109-2747284
Chr01_28.5	1	15.019	2759323-2846252
Chr01_29.5	1	16.006	2857123-2944588
Chr01_30.5	1	16.134	3028693-3049773
Chr01_31.5	1	16.392	3051657-3128524
Chr01_32.5	1	17.721	3151520-3241963
Chr01_33.5	1	18.573	3251890-3348843
Chr01_34.5	1	18.961	3388331-3440531
Chr01_40.5	1	25.273	3950970-4049395
Chr01_41.5	1	26.125	4060171-4143072
Chr01_42.5	1	26.382	4164760-4198776
Chr01_43.5	1	27.1	4250861-4340812
Chr01_44.5	1	28.85	4352044-4435953
Chr01_45.5	1	29.501	4455799-4541948
Chr01_46.5	1	29.955	4554890-4632867
Chr01_47.5	1	30.083	4659332-4749924
Chr01_48.5	1	31.275	4750613-4842954
Chr01_49.5	1	31.794	4867096-4913153
Chr01_50.5	1	32.646	4962717-5040384
Chr01_52.5	1	33.231	5162085-5246275
Chr01_51.5	1	33.36	5050628-5143969
Chr01_53.5	1	33.748	5264914-5347372
Chr01_54.5	1	34.201	5351623-5447013
Chr01_55.5	1	34.459	5485878-5526683
Chr01_56.5	1	35.177	5561431-5620356
Chr01_57.5	1	36.163	5651969-5746513
Chr01_58.5	1	36.551	5756073-5845130
Chr01_61.5	1	36.679	6068439-6075490
Chr01_62.5	1	36.679	6234035-6234035
Chr01_64.5	1	36.808	6431193-6431193
Chr01_66	1	36.936	6459633-6536765
Chr01_67.5	1	37.455	6658247-6742393
Chr01_68.5	1	37.843	6753697-6843877
Chr01_69.5	1	38.362	6872512-6942569
Chr01_70.5	1	38.75	6971928-7046322
Chr01_71.5	1	38.943	7083595-7128865
Chr01_72.5	1	39.007	7167658-7249621
Chr01_73.5	1	39.33	7252600-7345515
Chr01_74.5	1	39.717	7350087-7443530
Chr01_75.5	1	40.237	7490160-7528566
Chr01_76.5	1	40.429	7562969-7618758
Chr01_77.5	1	40.558	7672728-7744643
Chr01_78.5	1	40.686	7805045-7805045
Chr01_79.5	1	40.944	7877002-7938966
Chr01_80.5	1	41.136	7951561-8036228
Chr01_81.5	1	41.989	8055962-8147081
Chr01_82.5	1	42.976	8168787-8240311
Chr01_83.5	1	43.897	8257479-8348126
Chr01_84.5	1	44.285	8368860-8416351
Chr01_85.5	1	44.542	8453344-8519577
Chr01_86.5	1	44.8	8558810-8640116
Chr01_87.5	1	45.188	8654213-8725437
Chr01_88.5	1	46.518	8763613-8816949
Chr01_89.5	1	47.104	8872450-8921123
Chr01_90.5	1	48.295	8952904-9043264
Chr01_91.5	1	48.423	9099504-9099504
Chr01_95.5	1	48.487	9468311-9545739
Chr01_96.5	1	48.551	9555963-9593112
Chr01_99.5	1	48.551	9856724-9946773
Chr01_92.5	1	48.615	9156506-9220511
Chr01_93.5	1	48.679	9250906-9321912
Chr01_97.5	1	48.679	9661000-9732553
Chr01_98.5	1	48.743	9810060-9843917
Chr01_102.5	1	49	10223330-10249703
Chr01_101.5	1	49.064	10111977-10132426
Chr01_103.5	1	49.064	10313346-10313346
Chr01_100.5	1	49.128	9951275-10046561
Chr01_106.5	1	49.256	10550149-10644044
Chr01_108.5	1	49.32	10754317-10812576
Chr01_107.5	1	49.448	10671058-10726340
Chr01_105.5	1	49.577	10468247-10530576
Chr01_104.5	1	49.641	10364796-10392552
Chr01_112	1	49.898	10984387-11032953
Chr01_114.5	1	49.898	11367165-11367165
Chr01_115.5	1	50.156	11479652-11520359
Chr01_116.5	1	50.284	11551272-11586843
Chr01_117.5	1	50.412	11669285-11676345
Chr01_118.5	1	50.541	11766481-11825402
Chr01_119.5	1	50.541	11903066-11903066
Chr01_120.5	1	50.733	12001813-12032050
Chr01_122.5	1	50.797	12053589-12068379
Chr01_124.5	1	50.797	12385472-12385472
Chr01_125.5	1	50.797	12542681-12542681
Chr01_127.5	1	50.797	12618153-12618153
Chr01_134.5	1	50.797	13403736-13403736
Chr01_141.5	1	50.797	14006939-14006939
Chr01_145.5	1	50.797	14296511-14296511
Chr01_148.5	1	50.797	14771650-14771650
Chr01_150	1	51.118	14871590-14871590
Chr01_153	1	51.182	15123349-15123349
Chr01_155.5	1	51.182	15468848-15526004
Chr01_156.5	1	51.31	15582472-15631743
Chr01_158	1	51.439	15665847-15748033
Chr01_160	1	51.567	15865688-15896517
Chr01_162	1	51.567	16080271-16080271
Chr01_163.5	1	51.631	16252192-16278287
Chr01_164.5	1	51.631	16375133-16442888
Chr01_165.5	1	51.889	16455733-16535203
Chr01_166.5	1	51.953	16568974-16568974
Chr01_167.5	1	52.017	16672696-16709887
Chr01_169	1	52.081	16833389-16833389
Chr01_170.5	1	52.081	16951886-16951886
Chr01_171.5	1	52.338	17082425-17136525
Chr01_177	1	52.531	17174801-17215023
Chr01_182.5	1	52.531	18180298-18180298
Chr01_191	1	52.595	18909627-18909627
Chr01_201	1	52.595	19756278-19756278
Chr01_204.5	1	52.852	20411631-20442952
Chr01_206	1	52.98	20498710-20500966
Chr01_211	1	53.173	20978763-20978763
Chr01_212.5	1	53.173	21152075-21215564
Chr01_214.5	1	53.301	21261926-21261926
Chr01_225	1	53.365	21586798-21612068
Chr01_234.5	1	53.494	23409818-23409818
Chr01_235.5	1	53.494	23521691-23521691
Chr01_236.5	1	53.494	23558966-23558966
Chr01_237.5	1	53.494	23677010-23677010
Chr01_239	1	53.622	23779740-23801022
Chr01_244	1	54.141	24294906-24343535
Chr01_246	1	54.141	24516106-24516106
Chr01_248	1	54.141	24728729-24728729
Chr01_250	1	54.141	24871824-24927136
Chr01_251.5	1	54.269	25053107-25117007
Chr01_252.5	1	54.269	25230993-25230993
Chr01_253.5	1	54.269	25285130-25332863
Chr01_256.5	1	54.269	25384301-25435481
Chr01_259.5	1	54.269	25879228-25900754
Chr01_260.5	1	54.398	26028162-26028162
Chr01_262	1	54.526	26142833-26142859
Chr01_263.5	1	54.526	26269132-26269132
Chr01_264.5	1	54.914	26367332-26447364
Chr01_266	1	55.171	26530824-26536957
Chr01_267.5	1	55.171	26650195-26650195
Chr01_268.5	1	55.823	26750400-26831777
Chr01_269.5	1	56.342	26851190-26924127
Chr01_270.5	1	56.6	26954750-27009536
Chr01_271.5	1	56.6	27090227-27093493
Chr01_272.5	1	56.728	27196534-27212679
Chr01_273.5	1	56.985	27267406-27327549
Chr01_275	1	57.308	27369960-27399241
Chr01_276.5	1	57.696	27628622-27645582
Chr01_277.5	1	57.696	27693540-27693540
Chr01_279	1	57.954	27791430-27839120
Chr01_285	1	58.211	28131504-28131504
Chr01_280.5	1	58.211	28027712-28042354
Chr01_290.5	1	58.211	28885794-28885794
Chr01_292.5	1	58.211	29165326-29199084
Chr01_293.5	1	58.275	29252626-29252626
Chr01_295	1	58.339	29398138-29398138
Chr01_303.5	1	58.467	30286514-30286514
Chr01_305.5	1	58.467	30435959-30435959
Chr01_309.5	1	58.467	30692414-30692414
Chr01_312.5	1	58.467	31150215-31162347
Chr01_314	1	58.532	31338077-31338077
Chr01_315.5	1	58.532	31526516-31526516
Chr01_316.5	1	58.532	31614589-31614589
Chr01_317.5	1	58.596	31686615-31686615
Chr01_319.5	1	58.596	31759386-31759469
Chr01_323.5	1	58.788	32258342-32337220
Chr01_326.5	1	59.176	32552319-32639410
Chr01_327.5	1	59.24	32650729-32684886
Chr01_328.5	1	59.497	32809637-32824960
Chr01_329.5	1	59.497	32861624-32936776
Chr01_331	1	59.561	32968216-33043552
Chr01_332.5	1	59.819	33199613-33234537
Chr01_333.5	1	60.404	33250538-33347617
Chr01_340.5	1	60.468	33954327-34034228
Chr01_339.5	1	60.532	33875150-33883883
Chr01_338.5	1	60.66	33750934-33750934
Chr01_336.5	1	60.724	33528798-33540430
Chr01_334.5	1	60.788	33378681-33436362
Chr01_345.5	1	61.111	34473938-34505917
Chr01_344.5	1	61.175	34357108-34357108
Chr01_343	1	61.303	34150953-34174316
Chr01_341.5	1	61.432	34074534-34125931
Chr01_347	1	61.496	34555332-34555888
Chr01_348.5	1	61.496	34801214-34801214
Chr01_349.5	1	61.56	34857161-34923454
Chr01_350.5	1	61.56	35002448-35002448
Chr01_351.5	1	61.688	35128942-35128942
Chr01_352.5	1	61.688	35180364-35216329
Chr01_355.5	1	61.752	35382437-35442440
Chr01_357.5	1	62.009	35654331-35744340
Chr01_358.5	1	62.331	35773251-35848671
Chr01_359.5	1	62.654	35861445-35949846
Chr01_360.5	1	63.574	35956759-36044090
Chr01_363.5	1	67.625	36254797-36346292
Chr01_362.5	1	69.391	36150837-36243860
Chr01_361.5	1	69.911	36050345-36139518
Chr01_372.5	1	74.241	37150222-37235960
Chr01_373.5	1	74.305	37290863-37334885
Chr01_374.5	1	74.433	37351753-37370708
Chr01_375.5	1	74.626	37478281-37537651
Chr01_376.5	1	74.626	37566190-37649006
Chr01_377.5	1	74.626	37721840-37742221
Chr01_378.5	1	74.69	37762464-37815136
Chr01_379.5	1	74.819	37894103-37914996
Chr01_380.5	1	74.947	37977361-37977361
Chr01_381.5	1	75.075	38073666-38090253
Chr01_382.5	1	75.203	38154150-38154150
Chr01_383.5	1	75.461	38277339-38348808
Chr01_384.5	1	75.525	38359839-38428438
Chr01_385.5	1	75.525	38535256-38548231
Chr01_386.5	1	75.783	38559621-38619778
Chr01_387.5	1	76.039	38704316-38747518
Chr01_390.5	1	76.039	39016770-39016770
Chr01_393.5	1	76.039	39265798-39346380
Chr01_394.5	1	76.039	39360447-39406871
Chr01_395.5	1	76.039	39536297-39536297
Chr01_396.5	1	76.039	39572116-39644662
Chr01_397.5	1	76.039	39666305-39666305
Chr01_398.5	1	76.103	39776116-39849167
Chr01_399.5	1	76.103	39860012-39939819
Chr01_400.5	1	76.232	39986324-39986324
Chr01_401.5	1	76.36	40078005-40119924
Chr01_406.5	1	76.488	40560688-40622708
Chr01_407.5	1	76.745	40668681-40676512
Chr01_411.5	1	76.809	41067228-41139106
Chr01_412.5	1	76.809	41151656-41235320
Chr01_414	1	77.387	41254996-41348694
Chr01_415.5	1	77.387	41488613-41511720
Chr01_416.5	1	77.387	41562358-41610937
Chr01_417.5	1	77.516	41652891-41712213
Chr01_418.5	1	77.516	41760287-41844943
Chr01_419.5	1	77.516	41857587-41897526
Chr01_423.5	1	77.58	42306294-42332982
Chr01_424.5	1	77.58	42368513-42420554
Chr01_425.5	1	77.772	42530716-42548947
Chr01_426.5	1	77.772	42554897-42621614
Chr01_427.5	1	77.772	42681212-42740537
Chr01_428.5	1	77.9	42765051-42839702
Chr01_429.5	1	78.158	42877842-42922871
Chr01_430.5	1	78.351	42959500-43046905
Chr01_431.5	1	78.673	43073788-43141547
Chr01_435	1	79.061	43350148-43418552
Chr01_436.5	1	79.061	43565521-43640538
Chr01_437.5	1	79.061	43669308-43669308
Chr01_438.5	1	79.061	43756827-43837463
Chr01_439.5	1	79.708	43866048-43926596
Chr01_440.5	1	80.899	43959026-44046059
Chr01_441.5	1	81.551	44050549-44136921
Chr01_442.5	1	81.551	44191467-44243565
Chr01_443.5	1	82.07	44297316-44340785
Chr01_444.5	1	82.198	44356316-44440729
Chr01_445.5	1	82.198	44477984-44549500
Chr01_446.5	1	82.262	44590353-44640418
Chr01_447.5	1	82.39	44656351-44722513
Chr01_448.5	1	82.648	44790429-44844058
Chr01_450	1	82.776	44898265-44903329
Chr01_451.5	1	82.776	45060638-45142892
Chr01_453.5	1	82.904	45265896-45348853
Chr01_452.5	1	82.968	45175212-45233778
Chr01_454.5	1	88.651	45378503-45449632
Chr01_482.5	1	107.782	48159138-48249647
Chr01_484.5	1	111.241	48382460-48445772
Chr01_483.5	1	111.498	48250767-48346194
Chr01_485.5	1	112.418	48453274-48538150
Chr01_486.5	1	113.136	48550991-48627223
Chr01_487.5	1	114.153	48655201-48739129
Chr01_488.5	1	114.874	48787176-48844610
Chr01_489.5	1	115.447	48850087-48947348
Chr01_490.5	1	116.316	48985059-49048356
Chr01_491.5	1	117.717	49062182-49148972
Chr01_496.5	1	125.815	49554750-49634770
Chr01_497.5	1	126.628	49665520-49725331
Chr01_498.5	1	126.919	49759283-49848282
Chr01_499.5	1	127.81	49851422-49940190
Chr01_500.5	1	128.25	49979115-50022516
Chr01_501.5	1	128.691	50060512-50131629
Chr01_502.5	1	129.209	50152802-50247554
Chr01_506.5	1	135.837	50551463-50649908
Chr01_507.5	1	137.139	50650709-50742620
Chr01_508.5	1	138.853	50754340-50847293
Chr01_509.5	1	139.382	50891471-50932433
Chr01_510.5	1	139.987	50956396-51045470
Chr01_511.5	1	140.597	51057627-51132181
Chr01_512.5	1	141.857	51155797-51248887
Chr01_513.5	1	141.933	51282434-51345835
Chr01_514.5	1	142.885	51368062-51448322
Chr01_515.5	1	144.586	51462572-51518704
Chr01_516.5	1	145.701	51560847-51649672
Chr01_517.5	1	146.331	51678551-51739448
Chr01_518.5	1	146.566	51772947-51849189
Chr01_519.5	1	146.801	51852069-51936735
Chr01_520.5	1	147.435	51955836-52036937
Chr01_521.5	1	148.15	52068344-52149235
Chr01_522.5	1	149.037	52157178-52245936
Chr01_523.5	1	149.355	52262473-52327067
Chr01_524.5	1	149.514	52360582-52441431
Chr02_55.5	2	0	5565533-5642545
Chr02_57.5	2	0.585	5752391-5806516
Chr02_66.5	2	15.081	6650054-6737250
Chr02_67.5	2	21.589	6751123-6840496
Chr02_68.5	2	21.912	6856709-6946620
Chr02_69.5	2	22.563	6958230-7040220
Chr02_70.5	2	23.415	7056465-7144857
Chr02_71.5	2	24.537	7156801-7248660
Chr02_72.5	2	25.122	7252122-7345456
Chr02_73.5	2	25.84	7383816-7442913
Chr02_74.5	2	26.033	7453656-7548838
Chr02_75.5	2	26.618	7550565-7593706
Chr02_76.5	2	26.747	7679242-7744478
Chr02_77.5	2	26.939	7754860-7848467
Chr02_78.5	2	27.859	7850080-7941254
Chr02_118.5	2	42.81	11851180-11933085
Chr02_124.5	2	52.14	12450289-12547679
Chr02_125.5	2	53.748	12553806-12642367
Chr02_126.5	2	54.667	12700553-12736326
Chr02_127.5	2	55.055	12787807-12838163
Chr02_128.5	2	55.183	12926209-12942288
Chr02_129.5	2	55.312	12969921-12990190
Chr02_130.5	2	55.44	13057235-13057310
Chr02_131.5	2	55.959	13150438-13241042
Chr02_132.5	2	55.959	13287557-13349661
Chr02_133.5	2	56.947	13355996-13435490
Chr02_134.5	2	57.204	13458459-13534328
Chr02_135.5	2	57.462	13556055-13620664
Chr02_136.5	2	57.59	13664274-13743896
Chr02_137.5	2	58.043	13773605-13831393
Chr02_138.5	2	58.301	13851451-13944277
Chr02_139.5	2	60.407	13957279-14041805
Chr02_140.5	2	61.393	14054429-14142000
Chr02_141.5	2	62.791	14173652-14249085
Chr02_142.5	2	63.643	14283231-14337011
Chr02_143.5	2	63.836	14374608-14390673
Chr02_144.5	2	64.159	14453941-14547604
Chr02_145.5	2	64.678	14551719-14648051
Chr02_146.5	2	69.098	14650136-14748754
Chr02_147.5	2	71.795	14753678-14849766
Chr02_148.5	2	75.408	14850403-14947977
Chr02_149.5	2	75.927	14956517-15040569
Chr02_150.5	2	76.914	15053093-15146099
Chr02_151.5	2	78.734	15167520-15233261
Chr02_152.5	2	79.789	15261535-15341934
Chr02_153.5	2	81.468	15379706-15432117
Chr02_154.5	2	81.596	15464274-15533274
Chr02_155.5	2	82.314	15554920-15647269
Chr02_156.5	2	84.493	15653539-15748786
Chr02_157.5	2	86.6	15750171-15836742
Chr02_158.5	2	87.587	15852450-15929954
Chr02_165.5	2	88.305	16575716-16643225
Chr02_166.5	2	88.369	16655362-16737666
Chr02_167.5	2	88.369	16756562-16849509
Chr02_168.5	2	88.433	16892794-16947042
Chr02_159.5	2	88.497	15951555-16042843
Chr02_162.5	2	88.497	16293657-16328424
Chr02_163.5	2	88.497	16361936-16449168
Chr02_161	2	88.497	16191691-16249363
Chr02_164.5	2	93.079	16450816-16549122
Chr02_170.5	2	97.996	17055849-17123675
Chr02_169.5	2	98.06	16953101-17010765
Chr02_171.5	2	98.188	17217614-17246145
Chr02_172.5	2	98.252	17253760-17349431
Chr02_176.5	2	98.706	17719924-17719924
Chr02_177.5	2	98.706	17751550-17839147
Chr02_173.5	2	98.77	17372144-17437716
Chr02_174.5	2	98.77	17515852-17536869
Chr02_175.5	2	98.834	17556952-17590980
Chr02_197.5	2	99.605	19761377-19830789
Chr02_198.5	2	100.39	19868410-19879052
Chr02_199.5	2	100.39	19956205-20018529
Chr02_200.5	2	101.041	20114345-20123703
Chr02_201.5	2	101.041	20154049-20210953
Chr02_179.5	2	101.299	17967824-18048012
Chr02_180.5	2	101.299	18059334-18100682
Chr02_181.5	2	101.299	18179356-18216366
Chr02_182.5	2	101.299	18315734-18349237
Chr02_185.5	2	101.299	18564612-18642744
Chr02_186.5	2	101.299	18651092-18696248
Chr02_193.5	2	101.299	19438196-19449062
Chr02_194.5	2	101.299	19457192-19548858
Chr02_195.5	2	101.299	19550154-19550154
Chr02_196.5	2	101.299	19660225-19749294
Chr02_207.5	2	101.299	20794277-20823011
Chr02_208.5	2	101.299	20883479-20897537
Chr02_209.5	2	101.299	20950367-21046929
Chr02_210.5	2	101.299	21137583-21137583
Chr02_211.5	2	101.299	21181624-21222085
Chr02_212.5	2	101.299	21250189-21283730
Chr02_216.5	2	102.07	21660962-21744925
Chr02_217.5	2	102.198	21803281-21831199
Chr02_218.5	2	102.198	21898708-21901760
Chr02_215.5	2	102.262	21566470-21612536
Chr02_236.5	2	102.52	23705344-23741115
Chr02_237.5	2	102.52	23751422-23833822
Chr02_244.5	2	102.52	24475899-24546422
Chr02_245.5	2	102.584	24580669-24649352
Chr02_246.5	2	102.584	24670034-24711510
Chr02_247.5	2	102.584	24833514-24833514
Chr02_248.5	2	102.584	24861945-24933852
Chr02_251.5	2	102.584	25155587-25204874
Chr02_252.5	2	102.584	25284613-25341417
Chr02_254.5	2	102.584	25495187-25530712
Chr02_253.5	2	102.648	25396278-25427475
Chr02_220.5	2	102.776	22084807-22109166
Chr02_221.5	2	102.776	22219189-22240533
Chr02_222.5	2	102.776	22297035-22339336
Chr02_231.5	2	102.905	23156171-23156171
Chr02_232.5	2	102.905	23268791-23339614
Chr02_250	2	103.033	25092533-25096099
Chr02_255.5	2	103.289	25594504-25594504
Chr02_256.5	2	103.289	25669981-25694325
Chr02_257.5	2	103.353	25783579-25838751
Chr02_260.5	2	103.676	26072349-26144665
Chr02_258.5	2	103.74	25868800-25923252
Chr02_259.5	2	103.74	25960257-26011140
Chr02_264.5	2	104.062	26454860-26541527
Chr02_263.5	2	104.126	26369757-26399470
Chr02_261.5	2	104.191	26170009-26248094
Chr02_262.5	2	104.191	26263683-26345406
Chr02_265.5	2	104.255	26572367-26633187
Chr02_266.5	2	104.319	26660797-26739337
Chr02_267.5	2	104.383	26764091-26838212
Chr02_268.5	2	104.511	26851918-26933687
Chr02_272.5	2	105.229	27326830-27326830
Chr02_273.5	2	105.229	27359330-27449089
Chr02_274.5	2	105.486	27461838-27541758
Chr02_275.5	2	105.55	27582122-27649024
Chr02_269.5	2	105.679	26953022-27042065
Chr02_270.5	2	106.132	27057346-27148447
Chr02_271.5	2	107.256	27151115-27248271
Chr02_312.5	2	117.131	31259039-31349705
Chr02_313.5	2	119.197	31363904-31447047
Chr02_314.5	2	121.764	31453998-31549373
Chr02_315.5	2	122.957	31560996-31639771
Chr02_316.5	2	123.28	31661711-31682397
Chr02_317.5	2	123.473	31790527-31834798
Chr02_319	2	123.537	32015700-32043228
Chr02_320.5	2	123.665	32101725-32148563
Chr02_321.5	2	123.665	32197911-32197911
Chr02_322.5	2	123.793	32272480-32310220
Chr02_323.5	2	124.051	32353575-32353575
Chr02_324.5	2	124.051	32484359-32495898
Chr02_330	2	128.767	33381135-33417110
Chr02_337	2	128.767	33966004-33966004
Chr02_343	2	128.767	34580572-34628827
Chr02_367	2	143.191	36766020-36844638
Chr02_365.5	2	143.449	36561606-36636552
Chr02_363.5	2	143.513	36425157-36425157
Chr02_364.5	2	143.513	36489063-36525417
Chr02_368.5	2	143.835	36858569-36906163
Chr02_371	2	143.964	37198654-37234306
Chr02_372.5	2	144.028	37276048-37341120
Chr02_373.5	2	144.35	37364641-37442663
Chr02_374.5	2	144.478	37459578-37481930
Chr02_376.5	2	144.801	37728187-37746500
Chr02_375.5	2	144.865	37552261-37642251
Chr02_377.5	2	144.865	37763942-37763942
Chr02_378.5	2	144.865	37873685-37878553
Chr02_379.5	2	144.865	37956077-37985601
Chr02_382.5	2	144.993	38268702-38323176
Chr02_383.5	2	144.993	38366420-38433409
Chr02_384.5	2	145.316	38482295-38482295
Chr02_385.5	2	145.316	38561239-38627334
Chr02_386.5	2	145.573	38665092-38747196
Chr02_387.5	2	146.291	38759878-38849400
Chr02_388.5	2	146.877	38850872-38934156
Chr02_389.5	2	147.796	38971754-39044758
Chr02_390.5	2	148.987	39053937-39146500
Chr02_391.5	2	149.906	39150799-39245301
Chr02_392.5	2	152.306	39255885-39346379
Chr02_405.5	2	165.75	40551139-40648557
Chr02_406.5	2	166.804	40650478-40696989
Chr02_407.5	2	167.062	40760414-40837632
Chr02_408.5	2	167.19	40855112-40947890
Chr02_409.5	2	167.775	40951336-41033730
Chr02_410.5	2	169.104	41067116-41091814
Chr02_411.5	2	169.104	41159984-41225420
Chr02_412.5	2	169.426	41251116-41349247
Chr02_413.5	2	169.814	41379280-41421292
Chr02_414.5	2	170.333	41450852-41543104
Chr02_415.5	2	170.786	41569872-41649680
Chr02_416.5	2	171.706	41650919-41744871
Chr02_417.5	2	172.424	41767623-41846503
Chr02_418.5	2	172.811	41875831-41905884
Chr02_419.5	2	173.199	41966732-42044492
Chr02_420.5	2	173.328	42063004-42149456
Chr02_421.5	2	173.52	42153203-42249018
Chr02_434.5	2	185.302	43451879-43549455
Chr02_442.5	2	189.632	44304085-44330748
Chr02_443.5	2	190.02	44375859-44449493
Chr02_448.5	2	191.075	44867100-44948501
Chr02_452.5	2	193.397	45251144-45344754
Chr02_453.5	2	195.502	45369123-45444539
Chr02_456.5	2	196.831	45657788-45749920
Chr02_457.5	2	198.866	45750734-45843239
Chr03_0.5	3	0	44552-44552
Chr03_1.5	3	0.128	92929-119175
Chr03_2.5	3	0.913	154067-246073
Chr03_3.5	3	2.311	252812-348700
Chr03_4.5	3	3.433	358805-445247
Chr03_5.5	3	5.323	452015-549269
Chr03_6.5	3	7.72	556376-622623
Chr03_7.5	3	7.978	692123-725230
Chr03_8.5	3	10.083	762235-846634
Chr03_9.5	3	12.261	851824-949458
Chr03_10.5	3	12.846	950216-1018796
Chr03_11.5	3	13.63	1050255-1144222
Chr03_12.5	3	13.759	1167347-1215393
Chr03_13.5	3	14.41	1288222-1319651
Chr03_14.5	3	15.601	1351472-1443590
Chr03_15.5	3	16.656	1451098-1542190
Chr03_16.5	3	20.752	1554928-1646095
Chr03_17.5	3	22.866	1669426-1748326
Chr03_18.5	3	24.198	1770551-1847678
Chr03_19.5	3	25.669	1863116-1943752
Chr03_20.5	3	27.494	1952048-2049979
Chr03_21.5	3	30.491	2050014-2149922
Chr03_22.5	3	31.142	2151843-2230554
Chr03_23.5	3	31.4	2288244-2342627
Chr03_24.5	3	32.252	2367562-2448972
Chr03_26.5	3	32.705	2455465-2517730
Chr03_28.5	3	33.159	2781903-2843975
Chr03_29.5	3	33.416	2852599-2935683
Chr03_30.5	3	34.134	2963333-3014854
Chr03_31.5	3	34.786	3064059-3130148
Chr03_32.5	3	36.463	3157265-3240435
Chr03_33.5	3	37.45	3253923-3342576
Chr03_34.5	3	49.072	3363465-3447300
Chr03_35.5	3	62.269	3461656-3546984
Chr03_36.5	3	62.987	3550084-3635775
Chr03_37.5	3	63.375	3653390-3711738
Chr03_38.5	3	63.698	3757821-3844241
Chr03_39.5	3	64.283	3875079-3933662
Chr03_40.5	3	64.736	3981599-4047693
Chr03_41.5	3	64.865	4052537-4063697
Chr03_42.5	3	64.929	4151740-4213019
Chr03_43.5	3	66.12	4268375-4344587
Chr03_44.5	3	68.012	4351745-4447998
Chr03_45.5	3	68.205	4473693-4517377
Chr03_46.5	3	68.269	4565991-4598484
Chr03_47.5	3	68.269	4674062-4710278
Chr03_49.5	3	68.591	4864175-4944992
Chr03_48.5	3	69.11	4769925-4830377
Chr03_50.5	3	69.762	4957530-5026736
Chr03_51.5	3	70.281	5051469-5138014
Chr03_52.5	3	70.933	5152958-5236193
Chr03_53.5	3	71.518	5255196-5345219
Chr03_54.5	3	72.37	5366057-5448200
Chr03_55.5	3	72.628	5469075-5535188
Chr03_56.5	3	73.147	5553620-5631973
Chr03_57.5	3	73.147	5656837-5728131
Chr03_58.5	3	73.47	5763611-5828284
Chr03_59.5	3	73.792	5885945-5929399
Chr03_60.5	3	73.985	5996218-5999093
Chr03_61.5	3	74.049	6121712-6121712
Chr03_62.5	3	74.049	6163805-6163805
Chr03_63.5	3	74.049	6289298-6339338
Chr03_64.5	3	74.568	6391388-6448797
Chr03_65.5	3	75.153	6492152-6533153
Chr03_66.5	3	75.541	6553720-6646853
Chr03_68.5	3	75.864	6768141-6832335
Chr03_69.5	3	75.928	6877063-6948884
Chr03_76.5	3	75.992	7566728-7622836
Chr03_73	3	76.185	6956376-7027177
Chr03_82.5	3	79.615	8153760-8245303
Chr03_84	3	79.937	8252583-8323842
Chr03_85.5	3	80.13	8458032-8532729
Chr03_86.5	3	80.258	8571594-8602991
Chr03_87.5	3	80.451	8683414-8742485
Chr03_89	3	80.709	8750257-8764422
Chr03_90.5	3	80.773	9036667-9036667
Chr03_91.5	3	81.161	9065879-9113082
Chr03_94.5	3	81.614	9353092-9436035
Chr03_93.5	3	81.678	9267857-9329735
Chr03_95.5	3	81.742	9459448-9515081
Chr03_96.5	3	81.806	9625301-9634253
Chr03_97.5	3	81.87	9662170-9739891
Chr03_92.5	3	81.934	9151952-9225244
Chr03_98.5	3	82.062	9819433-9848992
Chr03_99.5	3	82.648	9886046-9946739
Chr03_100.5	3	82.905	9965326-10041448
Chr03_101.5	3	83.098	10053336-10134926
Chr03_102.5	3	83.098	10153106-10231799
Chr03_104.5	3	83.932	10366932-10431977
Chr03_103.5	3	84.061	10258392-10343053
Chr03_105.5	3	84.253	10461841-10544947
Chr03_111.5	3	89.674	11053836-11132214
Chr03_112.5	3	89.738	11200047-11246064
Chr03_121.5	3	89.866	12132314-12144198
Chr03_120.5	3	89.93	11988635-12038696
Chr03_124.5	3	97.66	12350060-12429082
Chr03_125.5	3	124.354	12452836-12538156
Chr03_126.5	3	125.005	12551696-12604352
Chr03_127.5	3	125.328	12707547-12742725
Chr03_128.5	3	126.519	12799360-12847245
Chr03_129.5	3	141.194	12852097-12949969
Chr03_187.5	3	164.506	18651065-18749828
Chr03_188.5	3	171.249	18764915-18848324
Chr03_190.5	3	171.901	18950919-19044742
Chr03_191.5	3	172.029	19072641-19091747
Chr03_192.5	3	172.614	19151336-19247372
Chr03_193.5	3	172.743	19253217-19349096
Chr03_194.5	3	172.807	19356827-19358349
Chr03_195.5	3	173	19464018-19549205
Chr03_196.5	3	173.257	19571286-19621932
Chr03_197.5	3	173.45	19669508-19733911
Chr03_200.5	3	173.578	19988262-20046058
Chr03_203.5	3	173.578	20322947-20336286
Chr03_209.5	3	173.578	20859697-20885754
Chr03_217.5	3	173.578	21689482-21747679
Chr03_218.5	3	173.578	21776136-21837850
Chr03_220.5	3	173.835	21950603-22049352
Chr03_223.5	3	174.027	22297542-22345125
Chr03_234.5	3	174.22	23362931-23436925
Chr03_242.5	3	174.22	24167534-24167587
Chr03_245.5	3	174.22	24450102-24534667
Chr03_247.5	3	174.22	24667810-24735642
Chr03_248.5	3	174.22	24773577-24789436
Chr03_249.5	3	174.22	24923742-24923742
Chr03_250.5	3	174.22	24952517-24983983
Chr03_255.5	3	174.22	25462759-25541861
Chr03_262.5	3	175.825	26182747-26237500
Chr03_263.5	3	175.825	26254991-26339883
Chr03_265.5	3	175.953	26455420-26530330
Chr03_264.5	3	176.081	26357514-26442853
Chr03_261	3	176.787	25954784-25989380
Chr03_259.5	3	176.851	25932536-25939230
Chr03_273.5	3	177.174	27254298-27347919
Chr03_270.5	3	177.366	26957302-27047324
Chr03_271.5	3	177.623	27057410-27128160
Chr03_277.5	3	177.815	27653017-27734330
Chr03_272.5	3	178.008	27190384-27213456
Chr03_274.5	3	178.008	27360800-27391559
Chr03_276.5	3	178.136	27556110-27646882
Chr03_278.5	3	178.136	27776316-27844104
Chr03_279.5	3	178.264	27862635-27948803
Chr03_280.5	3	178.264	27953559-27990473
Chr03_282.5	3	178.328	28218284-28236208
Chr03_283.5	3	178.457	28281159-28308413
Chr03_284.5	3	178.585	28353859-28426411
Chr03_285.5	3	178.778	28459037-28547688
Chr03_286.5	3	178.971	28567796-28615082
Chr03_287.5	3	179.755	28657080-28733477
Chr03_288.5	3	180.274	28752445-28845896
Chr03_289.5	3	180.274	28863482-28921879
Chr03_290.5	3	180.467	28955235-28983102
Chr03_293.5	3	180.986	29264782-29338316
Chr03_294.5	3	180.986	29377287-29449811
Chr03_291.5	3	181.374	29081800-29148865
Chr03_295.5	3	181.894	29450339-29548778
Chr03_292.5	3	181.958	29157733-29243997
Chr03_296.5	3	181.958	29551902-29638863
Chr03_297.5	3	182.477	29659416-29737075
Chr03_298.5	3	182.734	29780920-29818417
Chr03_299.5	3	182.992	29867439-29896255
Chr03_300.5	3	183.12	29954837-29993316
Chr03_301.5	3	183.249	30064884-30108522
Chr03_302.5	3	183.377	30203206-30203206
Chr03_303.5	3	183.505	30302788-30302788
Chr03_305	3	183.569	30386919-30433650
Chr03_306.5	3	183.633	30628993-30628993
Chr03_307.5	3	183.762	30671942-30694914
Chr03_308.5	3	183.89	30814259-30826024
Chr03_309.5	3	184.278	30873324-30944876
Chr03_310.5	3	184.6	30969305-31045436
Chr03_311.5	3	184.6	31130721-31130721
Chr03_312.5	3	184.6	31183372-31183372
Chr03_313.5	3	184.6	31280383-31335652
Chr03_314.5	3	184.6	31356657-31391690
Chr03_315.5	3	184.858	31463465-31536320
Chr03_316.5	3	184.858	31569671-31593093
Chr03_317.5	3	185.246	31692782-31727690
Chr03_318.5	3	185.246	31773436-31773436
Chr03_319.5	3	185.31	31946269-31946269
Chr03_320.5	3	185.632	31981302-32040471
Chr03_321.5	3	185.632	32055458-32086829
Chr03_322.5	3	185.89	32155831-32231669
Chr03_323.5	3	186.083	32260046-32307608
Chr03_324.5	3	186.34	32390639-32423767
Chr03_325.5	3	186.598	32457482-32539718
Chr03_326.5	3	186.92	32557913-32646096
Chr03_327.5	3	187.705	32655032-32738173
Chr03_328.5	3	188.76	32753800-32847023
Chr03_329.5	3	188.76	32858025-32942276
Chr03_330.5	3	188.888	32963235-33044189
Chr03_331.5	3	189.21	33054423-33140356
Chr03_332.5	3	189.73	33182450-33243506
Chr03_333.5	3	191.549	33253022-33349758
Chr03_334.5	3	192.468	33356566-33446186
Chr03_335.5	3	193.59	33462365-33543698
Chr03_336.5	3	194.242	33571381-33646780
Chr03_337.5	3	194.827	33667836-33738597
Chr03_338.5	3	195.346	33754875-33842703
Chr03_339.5	3	195.604	33851803-33949430
Chr03_340.5	3	196.523	33961107-34044200
Chr03_341.5	3	197.042	34075735-34127583
Chr03_342.5	3	197.299	34164797-34240601
Chr03_343.5	3	197.687	34258107-34294762
Chr03_344.5	3	198.539	34361091-34434124
Chr03_345.5	3	200.006	34457133-34531431
Chr03_346.5	3	200.791	34561360-34638984
Chr03_347.5	3	201.376	34684671-34727547
Chr03_348.5	3	202.43	34759904-34845094
Chr03_349.5	3	202.559	34927830-34930214
Chr03_350.5	3	202.816	34985572-35020254
Chr03_351.5	3	203.074	35085655-35117452
Chr03_352.5	3	203.462	35196832-35246559
Chr03_353.5	3	203.784	35259212-35343598
Chr03_354.5	3	204.703	35352743-35437502
Chr03_355.5	3	205.69	35459852-35541377
Chr03_356.5	3	206.209	35574098-35644241
Chr03_357.5	3	206.728	35651229-35740929
Chr03_358.5	3	208.195	35768439-35845977
Chr03_359.5	3	209.943	35855333-35937205
Chr03_360.5	3	210.331	35950791-36037771
Chr03_362	3	210.85	36077692-36141917
Chr03_363.5	3	211.238	36291726-36348464
Chr03_364.5	3	212.497	36350927-36441736
Chr03_365.5	3	214.245	36457981-36531686
Chr03_366.5	3	214.633	36571047-36643946
Chr03_367.5	3	215.152	36681999-36738667
Chr03_368.5	3	215.804	36755163-36837722
Chr03_369.5	3	216.192	36876514-36923014
Chr03_370.5	3	216.843	36957627-37036138
Chr03_371.5	3	218.591	37051252-37149331
Chr03_372.5	3	219.92	37150138-37242994
Chr03_373.5	3	220.308	37283830-37339493
Chr03_374.5	3	220.827	37408163-37443408
Chr03_375.5	3	222.504	37468789-37547727
Chr03_376.5	3	222.826	37574448-37633899
Chr03_377.5	3	223.214	37658471-37698049
Chr04_435.5	4	0	43492659-43546088
Chr04_436.5	4	0.278	43552399-43649662
Chr04_434.5	4	0.486	43375927-43449888
Chr04_432.5	4	0.556	43150393-43247905
Chr04_433.5	4	0.556	43302272-43302272
Chr04_437.5	4	0.764	43656747-43735643
Chr04_438.5	4	1.397	43754019-43847684
Chr04_439.5	4	1.816	43906421-43921496
Chr04_441.5	4	2.094	44067927-44124366
Chr04_440.5	4	2.164	43969739-44025369
Chr04_415.5	4	4.84	41499708-41534773
Chr04_414.5	4	5.033	41377771-41424586
Chr04_413.5	4	5.097	41256786-41326899
Chr04_412.5	4	5.225	41161154-41247696
Chr04_410.5	4	6.01	41038681-41038681
Chr04_411.5	4	6.01	41056221-41056221
Chr04_409.5	4	6.139	40874325-40888030
Chr04_408.5	4	6.267	40754570-40845140
Chr04_407.5	4	6.919	40699082-40699082
Chr04_406.5	4	7.047	40551956-40582764
Chr04_405.5	4	7.369	40530863-40544023
Chr04_404.5	4	7.627	40398407-40398409
Chr04_403.5	4	7.755	40250052-40265982
Chr04_401.5	4	7.884	40066229-40106587
Chr04_402.5	4	7.884	40158515-40187561
Chr04_400.5	4	8.337	39956207-40048565
Chr04_399.5	4	8.79	39880945-39942773
Chr04_398.5	4	9.508	39787353-39849678
Chr04_397.5	4	9.637	39678711-39718996
Chr04_396	4	9.765	39456925-39511504
Chr04_386.5	4	9.893	38630526-38630526
Chr04_387.5	4	9.893	38691180-38691180
Chr04_388.5	4	10.021	38778225-38778225
Chr04_383	4	10.279	38061956-38081101
Chr04_385.5	4	10.279	38452377-38452377
Chr04_374	4	10.343	37328733-37328733
Chr04_371	4	10.407	36898378-36942006
Chr04_366.5	4	10.665	36563291-36575142
Chr04_365.5	4	10.793	36536533-36549752
Chr04_364.5	4	10.921	36353212-36448971
Chr04_357	4	11.05	35500596-35500596
Chr04_335.5	4	11.178	33529402-33529402
Chr04_337	4	11.178	33587803-33587803
Chr04_291	4	11.499	28767675-28820511
Chr04_275.5	4	11.563	27476596-27535807
Chr04_276.5	4	11.885	27551395-27647603
Chr04_277.5	4	12.339	27653070-27742013
Chr04_278.5	4	12.991	27750595-27834913
Chr04_279.5	4	13.379	27856473-27947294
Chr04_280.5	4	13.637	27984950-28030374
Chr04_281.5	4	13.83	28056608-28135403
Chr04_282.5	4	14.415	28159118-28240851
Chr04_283.5	4	14.869	28253237-28338081
Chr04_284.5	4	14.997	28365919-28437807
Chr04_285.5	4	15.125	28502031-28544459
Chr04_286.5	4	15.318	28602862-28642686
Chr04_266	4	15.768	26466678-26547569
Chr04_270.5	4	15.768	26745556-26745556
Chr04_226	4	16.283	22505033-22505033
Chr04_228.5	4	16.283	22697461-22697461
Chr04_223.5	4	16.347	22338974-22338974
Chr04_224.5	4	16.347	22368370-22368370
Chr04_207	4	16.411	20550211-20638327
Chr04_217.5	4	16.411	21668625-21735279
Chr04_218.5	4	16.411	21776150-21811993
Chr04_220.5	4	16.411	21892860-21892860
Chr04_133.5	4	20.26	13254815-13342121
Chr04_132.5	4	21.112	13150286-13249684
Chr04_131.5	4	23.818	13052505-13148488
Chr04_130.5	4	25.504	12950172-13047683
Chr04_129.5	4	27.045	12851967-12947091
Chr04_128.5	4	27.631	12763081-12832063
Chr04_127.5	4	27.954	12650163-12747257
Chr04_126.5	4	28.941	12552338-12642697
Chr04_123.5	4	29.46	12265558-12319697
Chr04_124.5	4	29.46	12399611-12420041
Chr04_121.5	4	30.514	12050129-12149968
Chr04_112.5	4	31.299	11158279-11228233
Chr04_109.5	4	31.818	10855753-10938264
Chr04_111.5	4	31.818	11094440-11143767
Chr04_110.5	4	31.882	10974893-11041268
Chr04_98.5	4	32.27	9783827-9842108
Chr04_97.5	4	32.527	9661216-9746389
Chr04_96.5	4	32.656	9559861-9634623
Chr04_95.5	4	33.374	9453758-9531368
Chr04_93.5	4	36.144	9253348-9326471
Chr04_92.5	4	37.335	9154752-9231777
Chr04_91.5	4	37.92	9052996-9146554
Chr04_82.5	4	43.608	8181520-8241523
Chr04_81.5	4	43.995	8053831-8136980
Chr04_80.5	4	44.318	7966157-8044409
Chr04_79.5	4	44.771	7856615-7949180
Chr04_78.5	4	45.029	7762211-7847470
Chr04_77.5	4	46.084	7660004-7709243
Chr04_76.5	4	46.471	7550865-7620024
Chr04_75.5	4	47.123	7463228-7538486
Chr04_74.5	4	48.178	7361451-7447037
Chr04_73.5	4	49.097	7273202-7343734
Chr04_72.5	4	49.419	7151158-7242122
Chr04_71.5	4	49.872	7051440-7134244
Chr04_70.5	4	50.392	6965537-7030976
Chr04_69.5	4	51.043	6854367-6926449
Chr04_68.5	4	53.077	6760730-6845935
Chr04_67.5	4	53.729	6650794-6653358
Chr04_66.5	4	54.248	6611877-6647061
Chr04_65.5	4	56.138	6462751-6537881
Chr04_64.5	4	56.658	6359980-6438474
Chr04_63.5	4	57.849	6268456-6349061
Chr04_62.5	4	60.245	6171131-6224756
Chr04_60.5	4	60.503	5972280-6046427
Chr04_61.5	4	60.503	6059522-6146134
Chr04_59.5	4	60.826	5850883-5903120
Chr04_58.5	4	61.213	5753105-5847274
Chr04_57.5	4	62.891	5662310-5738873
Chr04_56.5	4	63.878	5555267-5645817
Chr04_55.5	4	64.463	5453848-5542627
Chr04_54.5	4	65.315	5365185-5445138
Chr04_53.5	4	66.1	5254916-5349819
Chr04_52.5	4	66.751	5165556-5230308
Chr04_51.5	4	67.403	5070882-5139063
Chr04_50.5	4	67.922	4951808-5017647
Chr04_49.5	4	68.707	4906947-4913035
Chr04_48.5	4	69.358	4763823-4849598
Chr04_47.5	4	70.756	4676022-4748057
Chr04_46.5	4	71.014	4565312-4644468
Chr04_45.5	4	71.207	4452925-4514962
Chr04_44.5	4	71.991	4377363-4446756
Chr04_43.5	4	72.314	4263620-4339582
Chr04_42.5	4	72.378	4201698-4247861
Chr04_41.5	4	72.701	4055082-4145878
Chr04_40.5	4	73.286	3950899-4040647
Chr04_20.5	4	82.123	1961059-2038766
Chr04_19.5	4	82.908	1855532-1944851
Chr04_18.5	4	83.895	1769968-1822178
Chr04_17.5	4	84.348	1652330-1702572
Chr04_16.5	4	85.133	1597323-1640700
Chr04_15.5	4	85.521	1451260-1541327
Chr04_14.5	4	86.04	1365263-1444699
Chr04_13.5	4	86.824	1289278-1338927
Chr04_12.5	4	87.082	1159952-1184320
Chr04_11.5	4	87.146	1060088-1144628
Chr04_10.5	4	87.469	965698-1041299
Chr04_9.5	4	87.856	852888-931895
Chr04_8.5	4	88.114	784069-836272
Chr04_7.5	4	88.372	689636-721333
Chr04_6.5	4	88.629	552384-632434
Chr04_5.5	4	88.887	474924-508509
Chr04_4.5	4	89.015	350799-440201
Chr04_2.5	4	89.143	164641-204222
Chr04_3.5	4	89.143	272784-272784
Chr04_1	4	89.466	9362-35923
Chr05_414.5	5	0	41351675-41448790
Chr05_415.5	5	2.479	41452292-41546579
Chr05_416.5	5	4.024	41550629-41648295
Chr05_417.5	5	6.508	41652695-41749845
Chr05_418.5	5	8.115	41750652-41823866
Chr05_419.5	5	8.568	41866739-41935994
Chr05_420.5	5	8.826	41975303-42006579
Chr05_421.5	5	9.477	42075979-42137422
Chr05_468	5	9.895	42170939-42234498
Chr05_413.5	5	14.441	41256529-41334761
Chr05_412.5	5	15.771	41152954-41244175
Chr05_411.5	5	16.556	41054477-41149505
Chr05_410.5	5	18.234	40955793-41044957
Chr05_409.5	5	18.622	40855987-40942378
Chr05_408.5	5	19.34	40780615-40837086
Chr05_406.5	5	19.533	40559593-40634728
Chr05_407.5	5	19.533	40651598-40728088
Chr05_405.5	5	19.79	40466746-40549558
Chr05_404.5	5	20.442	40366585-40438327
Chr05_403.5	5	20.829	40253955-40344064
Chr05_402.5	5	21.152	40167775-40167775
Chr05_401.5	5	21.28	40069070-40137974
Chr05_400.5	5	21.998	39957368-40035356
Chr05_399.5	5	22.191	39852011-39938167
Chr05_398.5	5	22.449	39759666-39835891
Chr05_397.5	5	23.1	39661226-39749087
Chr05_395.5	5	23.554	39487099-39541611
Chr05_396.5	5	23.554	39567369-39612698
Chr05_394.5	5	24.608	39358824-39436381
Chr05_393.5	5	24.931	39272457-39349760
Chr05_392.5	5	25.188	39151374-39241811
Chr05_391.5	5	25.774	39065569-39149030
Chr05_389.5	5	26.897	38871690-38923536
Chr05_390.5	5	26.897	38950935-39032164
Chr05_388.5	5	27.285	38750657-38849111
Chr05_382.5	5	41.118	38150696-38249984
Chr05_381.5	5	45.606	38060768-38149305
Chr05_380.5	5	48.525	37956210-38048489
Chr05_379.5	5	49.444	37850021-37934562
Chr05_378.5	5	50.431	37757716-37838879
Chr05_377.5	5	50.688	37663446-37745492
Chr05_375.5	5	51.273	37451778-37545693
Chr05_376.5	5	51.273	37603065-37603065
Chr05_374.5	5	52.058	37367878-37445043
Chr05_373.5	5	52.577	37254151-37339621
Chr05_372.5	5	53.096	37151027-37247605
Chr05_371.5	5	53.354	37056672-37142717
Chr05_370.5	5	53.741	36952758-37018831
Chr05_369.5	5	54.526	36851149-36931981
Chr05_368.5	5	54.784	36751966-36849121
Chr05_367.5	5	55.838	36666018-36735873
Chr05_366.5	5	56.489	36587611-36635566
Chr05_365.5	5	57.274	36455495-36542942
Chr05_364.5	5	59.524	36359017-36449461
Chr05_363.5	5	64.205	36253291-36347727
Chr05_362.5	5	67.283	36151136-36248373
Chr05_361.5	5	77.381	36054366-36149804
Chr05_360.5	5	81.236	35961912-36044624
Chr05_359.5	5	82.427	35853144-35917687
Chr05_358.5	5	86.514	35752413-35849845
Chr05_357.5	5	90.469	35651914-35738861
Chr05_356.5	5	92.653	35551257-35645327
Chr05_355.5	5	94.693	35453538-35549596
Chr05_354.5	5	96.372	35350642-35449993
Chr05_353.5	5	97.157	35250429-35332211
Chr05_352.5	5	98.009	35151828-35244766
Chr05_351.5	5	99.338	35050061-35149838
Chr05_350.5	5	100.667	34952976-35049817
Chr05_349.5	5	102.918	34853171-34934373
Chr05_348.5	5	103.636	34758358-34849338
Chr05_347.5	5	105.103	34673611-34745809
Chr05_346.5	5	105.231	34565107-34640934
Chr05_345.5	5	105.883	34452472-34510784
Chr05_344.5	5	106.271	34377933-34449877
Chr05_343.5	5	107.055	34260025-34341995
Chr05_342.5	5	107.443	34180630-34233773
Chr05_340.5	5	107.962	33954181-34026408
Chr05_341.5	5	107.962	34053790-34086046
Chr05_339.5	5	108.35	33860607-33944895
Chr05_338.5	5	109.818	33769937-33841489
Chr05_337.5	5	110.737	33656574-33730697
Chr05_336.5	5	110.994	33552528-33622628
Chr05_335.5	5	111.448	33451719-33546986
Chr05_334.5	5	111.705	33350450-33446415
Chr05_333.5	5	114.104	33254436-33348803
Chr05_332.5	5	122.682	33152409-33246361
Chr05_331.5	5	133.905	33062948-33145883
Chr05_330.5	5	134.96	32953742-33044607
Chr05_329.5	5	135.812	32873779-32947993
Chr05_328.5	5	136.2	32775593-32848793
Chr05_327.5	5	137.254	32681795-32743746
Chr05_326.5	5	137.642	32560751-32645309
Chr05_325.5	5	138.697	32493021-32549696
Chr05_324.5	5	139.616	32365481-32445621
Chr05_323.5	5	140.535	32257282-32342138
Chr05_322.5	5	140.793	32150733-32196663
Chr05_321.5	5	140.986	32056986-32147467
Chr05_320.5	5	141.374	31950348-32023776
Chr05_319.5	5	141.761	31855001-31945695
Chr05_318.5	5	143.581	31756694-31848803
Chr05_317.5	5	144.501	31651867-31744955
Chr05_316.5	5	147.574	31550989-31636070
Chr05_315.5	5	147.638	31456217-31515713
Chr05_314.5	5	147.766	31355949-31438486
Chr05_313.5	5	148.024	31277757-31314569
Chr05_312.5	5	148.281	31169009-31244500
Chr05_311.5	5	148.345	31053781-31140755
Chr05_310.5	5	149.063	30970498-31048565
Chr05_309.5	5	149.451	30866312-30928149
Chr05_308.5	5	149.644	30765706-30840266
Chr05_307.5	5	149.773	30651408-30745935
Chr05_306.5	5	150.03	30569716-30645355
Chr05_305.5	5	150.223	30464242-30541365
Chr05_304.5	5	150.481	30363056-30443045
Chr05_303.5	5	150.869	30251605-30336188
Chr05_302.5	5	151.859	30194550-30227879
Chr05_301.5	5	152.313	30057579-30140959
Chr05_298.5	5	153.513	29755205-29840865
Chr05_299.5	5	153.902	29879076-29934801
Chr05_300.5	5	154.29	29966703-30048789
Chr05_277.5	5	171.387	27662826-27742866
Chr05_276.5	5	172.519	27551871-27638083
Chr05_275.5	5	173.858	27459455-27539396
Chr05_274.5	5	174.646	27359221-27405732
Chr05_273.5	5	175.166	27284562-27309443
Chr05_272.5	5	175.555	27156442-27246153
Chr05_271.5	5	175.683	27050745-27093137
Chr05_270.5	5	176.072	26978640-27027625
Chr05_269.5	5	176.136	26857602-26942345
Chr05_268.5	5	176.393	26760620-26847727
Chr05_267.5	5	177.52	26650986-26734215
Chr05_266.5	5	178.239	26589535-26645513
Chr05_265.5	5	178.368	26469020-26549291
Chr05_264.5	5	178.496	26350831-26421326
Chr05_263.5	5	178.754	26250882-26349281
Chr05_262.5	5	179.077	26163616-26234810
Chr05_261.5	5	179.53	26099020-26147084
Chr05_259.5	5	179.853	25856673-25935048
Chr05_260.5	5	179.917	25961858-26024598
Chr05_258.5	5	181.11	25753632-25846414
Chr05_257.5	5	181.695	25666613-25690223
Chr05_256.5	5	181.759	25550225-25632133
Chr05_251.5	5	181.888	24966219-24979159
Chr05_253.5	5	181.888	25343383-25343383
Chr05_254.5	5	181.888	25380995-25380995
Chr05_255.5	5	181.888	25518400-25518400
Chr05_249.5	5	182.145	24907210-24907210
Chr05_248.5	5	182.209	24802231-24802231
Chr05_236	5	182.273	23464547-23492169
Chr05_242	5	182.273	23954731-23954731
Chr05_246	5	182.273	24442051-24444842
Chr05_238.5	5	182.402	23650114-23668445
Chr05_160.5	5	185.047	15952235-16038226
Chr05_161.5	5	186.382	16052705-16141068
Chr05_162.5	5	187.581	16187044-16220081
Chr05_163.5	5	189.795	16250666-16349286
Chr05_169.5	5	199.17	16858853-16943225
Chr05_170.5	5	203.797	16950015-17043347
Chr05_171.5	5	205.063	17051845-17144671
Chr05_172.5	5	205.582	17172212-17248205
Chr05_173.5	5	206.102	17261432-17306440
Chr05_174.5	5	206.359	17353438-17411597
Chr05_175.5	5	206.552	17478173-17538985
Chr05_176.5	5	206.81	17555314-17589933
Chr05_178	5	206.874	17687153-17687153
Chr05_180	5	206.938	17866444-17939268
Chr05_183.5	5	207.002	18092807-18127740
Chr05_145	5	209.385	14388212-14388212
Chr05_146.5	5	209.385	14562772-14562772
Chr05_134.5	5	209.449	13256767-13341431
Chr05_137	5	209.449	13581943-13581943
Chr05_140.5	5	209.449	13836389-13836389
Chr05_143.5	5	209.449	14281501-14281501
Chr05_132.5	5	209.641	13162805-13242307
Chr05_130.5	5	209.77	12996352-13034686
Chr05_131.5	5	209.77	13075903-13075903
Chr05_129	5	209.962	12828819-12828819
Chr05_126.5	5	210.091	12552699-12635448
Chr05_127.5	5	210.091	12679818-12679818
Chr05_122	5	210.61	12061526-12106844
Chr05_124	5	210.61	12325087-12325087
Chr05_125.5	5	210.61	12473664-12473664
Chr05_120.5	5	210.674	11958867-12025342
Chr05_119.5	5	210.932	11943757-11943757
Chr05_118.5	5	211.06	11806474-11814130
Chr05_115.5	5	211.448	11506040-11506040
Chr05_117	5	211.448	11608769-11608769
Chr05_106.5	5	211.576	10565458-10613188
Chr05_107.5	5	211.576	10727155-10727155
Chr05_110	5	211.576	10753200-10753200
Chr05_113.5	5	211.64	11158723-11218176
Chr05_102.5	5	211.704	10156320-10234596
Chr05_104.5	5	211.704	10301615-10301615
Chr05_101.5	5	211.832	10097000-10116314
Chr05_100.5	5	212.025	9969932-10041414
Chr05_99	5	212.153	9755552-9755552
Chr05_97.5	5	212.282	9675530-9702739
Chr05_96.5	5	212.67	9564948-9595624
Chr05_95	5	213.057	9352156-9352156
Chr05_91	5	213.186	9024094-9024094
Chr05_93	5	213.186	9236240-9236240
Chr05_89.5	5	213.314	8868946-8868946
Chr05_88.5	5	213.378	8812654-8812654
Chr05_87.5	5	213.442	8675774-8711904
Chr05_84.5	5	213.57	8406658-8406658
Chr05_86	5	213.57	8496968-8496968
Chr05_75.5	5	213.699	7464643-7527203
Chr05_76.5	5	213.699	7591036-7598283
Chr05_79	5	213.699	7712142-7712142
Chr05_81.5	5	213.699	8096145-8096145
Chr05_83	5	213.699	8215566-8215566
Chr05_74.5	5	214.152	7358227-7441287
Chr05_73.5	5	214.804	7298610-7343068
Chr05_72.5	5	215.257	7159140-7204973
Chr05_71.5	5	215.45	7075072-7142093
Chr05_70.5	5	215.772	6967798-7041807
Chr05_69.5	5	216.557	6869793-6945906
Chr05_68.5	5	216.945	6792188-6849663
Chr05_67.5	5	217.203	6666177-6734562
Chr05_66.5	5	217.59	6565852-6642622
Chr05_65.5	5	217.654	6462737-6506172
Chr05_64.5	5	217.912	6354059-6444878
Chr05_63.5	5	218.235	6285216-6342784
Chr05_62.5	5	219.086	6155516-6214319
Chr05_61.5	5	220.006	6068684-6106235
Chr05_60.5	5	220.328	5980549-6019700
Chr05_59.5	5	221.046	5856624-5949099
Chr05_58.5	5	222.445	5755927-5849351
Chr05_57.5	5	223.23	5659104-5736764
Chr05_56.5	5	224.285	5568527-5643624
Chr05_55.5	5	227.202	5450182-5540354
Chr05_54.5	5	228.746	5351016-5448966
Chr05_53.5	5	230.51	5251351-5349241
Chr05_52.5	5	232.645	5151975-5226546
Chr05_51.5	5	237.327	5050367-5149885
Chr05_49.5	5	238.871	4850850-4949859
Chr05_50.5	5	239.658	4950922-5017543
Chr05_39.5	5	270.147	3869801-3946926
Chr05_38.5	5	279.736	3759198-3841594
Chr05_37.5	5	280.19	3678002-3742106
Chr05_36.5	5	280.578	3552044-3649786
Chr05_35.5	5	281.497	3458482-3549499
Chr05_34.5	5	282.282	3361081-3446258
Chr05_33.5	5	282.539	3257109-3309434
Chr05_32.5	5	283.125	3162926-3246460
Chr05_31.5	5	283.512	3056567-3111666
Chr05_30.5	5	283.77	2953668-3046349
Chr05_29.5	5	284.355	2850397-2945434
Chr05_28.5	5	284.809	2751277-2820213
Chr05_27.5	5	285.527	2653007-2653007
Chr05_26.5	5	285.655	2550295-2632386
Chr05_25.5	5	285.848	2491787-2533139
Chr05_24.5	5	286.767	2350893-2441394
Chr05_23.5	5	287.155	2250848-2341411
Chr05_22.5	5	287.543	2159083-2243887
Chr05_21.5	5	288.128	2085270-2132525
Chr05_20.5	5	288.98	1969458-1969458
Chr05_19.5	5	289.108	1852661-1945756
Chr05_18.5	5	289.893	1755542-1848102
Chr05_17.5	5	292.966	1652205-1749194
Chr05_16.5	5	294.644	1551593-1647526
Chr05_15.5	5	296.111	1454649-1543042
Chr05_14.5	5	297.166	1398549-1409161
Chr05_13.5	5	297.619	1258603-1336349
Chr05_12.5	5	298.073	1165701-1223018
Chr05_11.5	5	298.858	1050916-1138577
Chr05_10.5	5	299.576	956321-1044458
Chr05_9.5	5	301.257	850485-949756
Chr05_7.5	5	304.596	659786-748493
Chr05_8.5	5	304.984	815227-846969
Chr05_6.5	5	305.439	558986-635797
Chr05_5.5	5	308.713	456411-548066
Chr05_4.5	5	311.336	359084-449152
Chr05_3.5	5	311.659	279909-348388
Chr05_2.5	5	311.982	167509-208467
Chr05_1.5	5	312.435	50007-140484
Chr05_0.5	5	325.346	6177-49976
Chr06_1.5	6	0	80598-148710
Chr06_0.5	6	0.258	3651-16831
Chr06_7.5	6	4.104	654705-747201
Chr06_8.5	6	4.362	780705-845126
Chr06_9.5	6	4.815	870339-933596
Chr06_10.5	6	4.944	950267-1049839
Chr06_11.5	6	5.072	1051003-1126559
Chr06_12.5	6	5.856	1154315-1244657
Chr06_13.5	6	6.244	1264697-1341348
Chr06_14.5	6	6.244	1385455-1433952
Chr06_15.5	6	9.776	1466913-1547927
Chr06_16.5	6	10.428	1551882-1637588
Chr06_17.5	6	11.555	1655624-1730329
Chr06_18.5	6	13.601	1761578-1848484
Chr06_19.5	6	15.648	1855286-1946094
Chr06_20.5	6	16.368	1950617-2039552
Chr06_21.5	6	18.053	2072986-2129800
Chr06_22.5	6	21.061	2152493-2249042
Chr06_23.5	6	22.047	2250111-2345617
Chr06_24.5	6	22.37	2352612-2429481
Chr06_25.5	6	22.498	2458999-2519851
Chr06_26.5	6	22.756	2552000-2639554
Chr06_27.5	6	23.013	2657191-2726080
Chr06_28.5	6	23.532	2787763-2840168
Chr06_29.5	6	23.79	2876794-2948374
Chr06_30.5	6	23.918	2966828-3024234
Chr06_31.5	6	24.047	3092871-3116116
Chr06_32.5	6	26.008	3157746-3249433
Chr06_33.5	6	28.115	3250889-3349412
Chr06_34.5	6	32.204	3350594-3405299
Chr06_35.5	6	32.526	3450167-3537234
Chr06_36.5	6	33.581	3554300-3648178
Chr06_37.5	6	35.049	3654072-3737123
Chr06_38.5	6	35.436	3763705-3836088
Chr06_39.5	6	35.565	3862801-3933171
Chr06_40.5	6	36.484	3953168-4027866
Chr06_41.5	6	39.034	4062899-4149771
Chr06_59.5	6	69.788	5850050-5949535
Chr06_60.5	6	75.925	5950012-6041651
Chr06_61.5	6	76.576	6067374-6134216
Chr06_62.5	6	76.834	6166775-6220435
Chr06_63.5	6	77.156	6258111-6262483
Chr06_64.5	6	77.941	6389585-6422084
Chr06_65.5	6	78.861	6454647-6535841
Chr06_66.5	6	79.915	6552104-6645684
Chr06_67.5	6	80.173	6680069-6716991
Chr06_68.5	6	80.561	6764838-6834650
Chr06_69.5	6	81.48	6850105-6907795
Chr06_70.5	6	81.608	6977484-7016915
Chr06_71.5	6	82.528	7061769-7109548
Chr06_72.5	6	83.179	7156840-7206966
Chr06_73.5	6	83.502	7261539-7345639
Chr06_74.5	6	84.969	7351731-7440532
Chr06_75.5	6	85.162	7519396-7522870
Chr06_76.5	6	85.681	7579281-7623238
Chr06_77.5	6	85.939	7673268-7746909
Chr06_78.5	6	86.067	7754570-7845835
Chr06_79.5	6	86.455	7884493-7928344
Chr06_80.5	6	87.307	7951749-8045513
Chr06_81.5	6	88.092	8052188-8147775
Chr06_82.5	6	88.35	8173500-8245063
Chr06_83.5	6	88.737	8290403-8339414
Chr06_84.5	6	89.323	8354013-8422284
Chr06_85.5	6	89.516	8456625-8548581
Chr06_86.5	6	89.773	8645423-8648933
Chr06_87.5	6	90.425	8653388-8749849
Chr06_88.5	6	90.553	8764999-8830108
Chr06_89.5	6	90.681	8856086-8944123
Chr06_90.5	6	91.601	8965874-9022445
Chr06_91.5	6	91.988	9061855-9122634
Chr06_92.5	6	93.456	9172940-9249624
Chr06_93.5	6	94.174	9256027-9345417
Chr06_94.5	6	94.693	9355443-9449756
Chr06_95.5	6	94.821	9455105-9513850
Chr06_96.5	6	94.821	9557747-9649081
Chr06_97.5	6	96.013	9656177-9749410
Chr06_98.5	6	96.27	9781602-9842864
Chr06_99.5	6	96.856	9860755-9937754
Chr06_100.5	6	97.842	9956648-10046967
Chr06_101.5	6	98.494	10071856-10130264
Chr06_102.5	6	99.278	10154759-10214225
Chr06_103.5	6	99.797	10253956-10342578
Chr06_104.5	6	99.797	10379408-10432442
Chr06_105.5	6	100.055	10451336-10482436
Chr06_106.5	6	100.574	10591189-10642132
Chr06_107.5	6	101.493	10681492-10723886
Chr06_108.5	6	101.881	10766771-10849175
Chr06_109.5	6	102.466	10855475-10916299
Chr06_110.5	6	102.854	10984383-11031209
Chr06_111.5	6	103.841	11079605-11147824
Chr06_112.5	6	104.36	11153447-11247744
Chr06_113.5	6	104.618	11259381-11311740
Chr06_114.5	6	104.875	11357884-11431697
Chr06_115.5	6	106.343	11454231-11537721
Chr06_116.5	6	106.995	11590893-11640420
Chr06_117.5	6	107.382	11650368-11729257
Chr06_118.5	6	107.64	11765637-11843420
Chr06_119.5	6	108.292	11885171-11943903
Chr06_120.5	6	108.811	11950726-12037696
Chr06_121.5	6	109.199	12091168-12135492
Chr06_122.5	6	109.586	12176524-12239127
Chr06_123.5	6	111.478	12254348-12333008
Chr06_124.5	6	111.997	12358717-12426663
Chr06_125.5	6	112.254	12459958-12517366
Chr06_126.5	6	113.446	12560450-12649021
Chr06_128	6	113.965	12657702-12729072
Chr06_129.5	6	114.418	12864809-12942636
Chr06_130.5	6	114.611	12962200-13041051
Chr06_131.5	6	116.01	13056133-13144483
Chr06_132.5	6	117.133	13175983-13246756
Chr06_133.5	6	117.718	13250438-13336709
Chr06_134.5	6	118.304	13368722-13425384
Chr06_135.5	6	118.626	13461294-13540292
Chr06_136.5	6	119.818	13556753-13649815
Chr06_137.5	6	121.077	13650173-13749342
Chr06_138.5	6	121.465	13757301-13822123
Chr06_139.5	6	121.919	13860956-13940975
Chr06_140.5	6	122.57	13983701-14044678
Chr06_148.5	6	137.025	14750091-14849327
Chr06_147.5	6	138.287	14651455-14748566
Chr06_149.5	6	140.255	14856231-14941974
Chr06_150.5	6	141.937	14950536-15047289
Chr06_151.5	6	147.133	15050262-15149033
Chr06_152.5	6	148.67	15152223-15239437
Chr06_153.5	6	149.388	15252545-15348867
Chr06_154.5	6	149.388	15364655-15437426
Chr06_157.5	6	161.463	15654851-15737972
Chr06_158.5	6	165.929	15753884-15839467
Chr06_159.5	6	169.152	15856563-15937701
Chr06_160.5	6	169.804	15952904-16031078
Chr06_161.5	6	170.858	16067085-16147298
Chr06_162.5	6	179.008	16151692-16245122
Chr06_163.5	6	186.868	16254288-16345079
Chr06_164.5	6	188.831	16353063-16438019
Chr06_165.5	6	188.831	16467151-16467151
Chr06_166.5	6	189.285	16583360-16648782
Chr06_167.5	6	189.673	16651353-16733351
Chr06_168.5	6	189.93	16768563-16837254
Chr06_169.5	6	190.123	16878349-16931752
Chr06_170.5	6	190.38	16957874-16997979
Chr06_171.5	6	190.703	17115567-17146489
Chr06_172.5	6	191.222	17163038-17228128
Chr06_173.5	6	192.007	17255118-17306581
Chr06_174.5	6	193.199	17355836-17449880
Chr06_175.5	6	194.186	17458158-17542604
Chr06_176.5	6	194.705	17574978-17642741
Chr06_177.5	6	195.624	17650764-17705345
Chr06_178.5	6	196.209	17763996-17813498
Chr06_179.5	6	196.597	17877436-17937285
Chr06_180.5	6	196.725	17972506-17998719
Chr06_181.5	6	207.357	18057307-18135721
Chr06_182.5	6	217.767	18171471-18243234
Chr06_183.5	6	217.831	18340166-18340166
Chr06_184.5	6	218.088	18372457-18449659
Chr06_185.5	6	218.152	18504047-18504047
Chr06_186.5	6	218.41	18571070-18620385
Chr06_188.5	6	219.329	18788456-18788456
Chr06_187.5	6	219.393	18674447-18749084
Chr06_189.5	6	219.716	18862807-18945593
Chr06_190.5	6	219.844	18990036-19044809
Chr06_191.5	6	220.363	19051031-19117108
Chr06_192.5	6	220.621	19150874-19183227
Chr06_193.5	6	221.272	19255459-19344134
Chr06_194.5	6	221.726	19375126-19449910
Chr06_195.5	6	222.179	19450078-19547180
Chr06_196.5	6	222.179	19569236-19575261
Chr06_197.5	6	222.764	19683635-19722834
Chr06_198.5	6	223.022	19751925-19833178
Chr06_199.5	6	223.344	19850797-19941805
Chr06_201.5	6	223.408	20141816-20145289
Chr06_202.5	6	223.408	20181909-20242198
Chr06_200.5	6	223.472	19969277-20038332
Chr06_203.5	6	223.926	20265101-20341957
Chr06_204.5	6	223.926	20389865-20394910
Chr06_205.5	6	224.119	20459239-20534266
Chr06_206.5	6	224.119	20601879-20649482
Chr06_207.5	6	224.441	20659785-20738920
Chr06_209.5	6	224.764	20859833-20949550
Chr06_210.5	6	224.892	20964962-21023385
Chr06_208.5	6	225.085	20753315-20781612
Chr06_211.5	6	225.407	21076787-21142708
Chr06_212.5	6	225.407	21156882-21247274
Chr06_215.5	6	225.471	21469647-21547696
Chr06_214.5	6	225.535	21358239-21436926
Chr06_213.5	6	225.728	21269276-21309541
Chr06_216.5	6	225.986	21554129-21640982
Chr06_219.5	6	226.308	21883595-21942806
Chr06_217.5	6	226.372	21698684-21738081
Chr06_218.5	6	226.436	21802072-21849026
Chr06_222.5	6	226.565	22156989-22229556
Chr06_223.5	6	226.565	22348784-22348784
Chr06_221.5	6	226.629	22067220-22144930
Chr06_220.5	6	226.822	21991105-22042091
Chr06_250	6	227.209	24859803-24934055
Chr06_252.5	6	227.338	25102880-25109309
Chr06_255	6	227.338	25391983-25391983
Chr06_256.5	6	227.402	25594681-25634617
Chr06_265.5	6	228.236	26478236-26530690
Chr06_266.5	6	228.236	26571625-26646422
Chr06_261.5	6	228.236	26101031-26140521
Chr06_262.5	6	228.236	26198379-26198379
Chr06_264.5	6	229.007	26386085-26435000
Chr06_263.5	6	229.136	26255669-26313261
Chr06_267.5	6	229.136	26658655-26658655
Chr06_268.5	6	229.136	26772231-26772231
Chr06_269.5	6	229.136	26912603-26912603
Chr06_343.5	6	230.187	34255292-34289984
Chr06_347.5	6	230.315	34653235-34703943
Chr06_348.5	6	230.768	34763985-34775329
Chr06_349.5	6	230.768	34926883-34941079
Chr06_350.5	6	230.832	35048098-35048098
Chr06_354.5	6	230.961	35268541-35268541
Chr06_357	6	231.025	35572813-35636614
Chr06_358.5	6	231.025	35830720-35830720
Chr06_360	6	231.025	35903537-35903537
Chr06_363	6	231.089	36117632-36117632
Chr06_365.5	6	231.089	36455814-36495734
Chr06_366.5	6	231.089	36648269-36648269
Chr06_367.5	6	231.153	36663407-36663407
Chr06_369	6	231.217	36794803-36820751
Chr06_370.5	6	231.217	36979895-37039837
Chr06_371.5	6	231.281	37117589-37117589
Chr06_373	6	231.409	37190991-37190991
Chr06_374.5	6	231.409	37361387-37361387
Chr06_376	6	231.537	37511372-37511372
Chr06_378	6	231.666	37693544-37715928
Chr06_380.5	6	231.73	37856007-37856007
Chr06_382.5	6	231.73	38220108-38236690
Chr06_383.5	6	231.858	38263307-38263307
Chr06_434	6	237.545	43278485-43338626
Chr06_438.5	6	238.464	43764270-43794119
Chr06_445.5	6	240.497	44450823-44540735
Chr06_444.5	6	241.484	44369655-44446276
Chr06_443.5	6	242.135	44252153-44334232
Chr06_442.5	6	242.393	44171270-44214180
Chr06_441.5	6	242.586	44105506-44140348
Chr06_440.5	6	242.65	43991363-44011294
Chr07_2.5	7	0	155990-248026
Chr07_3.5	7	10.736	253531-349391
Chr07_4.5	7	11.388	350806-448396
Chr07_5.5	7	11.71	461127-534719
Chr07_6.5	7	12.033	555954-648654
Chr07_7.5	7	12.226	687542-739080
Chr07_8.5	7	12.679	753423-837452
Chr07_9.5	7	12.937	853971-930163
Chr07_11.5	7	12.937	1056654-1124782
Chr07_10.5	7	13.001	973791-1048012
Chr07_12.5	7	13.718	1158128-1234571
Chr07_16.5	7	16.263	1555386-1648597
Chr07_17.5	7	17.318	1679245-1734533
Chr07_18.5	7	17.706	1755172-1842959
Chr07_19.5	7	17.706	1856801-1856801
Chr07_20.5	7	18.225	1996009-2028906
Chr07_21.5	7	20.403	2066597-2149888
Chr07_22.5	7	21.594	2152292-2234800
Chr07_23.5	7	21.852	2275670-2336021
Chr07_24.5	7	22.371	2390506-2428108
Chr07_25.5	7	23.023	2461988-2533971
Chr07_26.5	7	23.215	2580074-2641269
Chr07_27.5	7	23.215	2664995-2744134
Chr07_28.5	7	23.215	2777689-2777689
Chr07_29.5	7	23.344	2901968-2941589
Chr07_32.5	7	23.797	3186676-3218887
Chr07_31	7	23.99	2958551-3011227
Chr07_33.5	7	26.834	3257495-3349434
Chr07_47.5	7	48.453	4658837-4748977
Chr07_48.5	7	49.931	4761612-4849685
Chr07_49.5	7	52.049	4854685-4946454
Chr07_50.5	7	54.844	4953383-5047422
Chr07_67.5	7	71.163	6650458-6732823
Chr07_68.5	7	71.815	6793267-6839290
Chr07_69.5	7	72.138	6861998-6949910
Chr07_78.5	7	77.055	7750329-7823205
Chr07_79.5	7	77.377	7856128-7944253
Chr07_80.5	7	77.831	7954374-8031472
Chr07_81.5	7	78.088	8054235-8136805
Chr07_82.5	7	78.542	8164853-8230594
Chr07_74.5	7	84.595	7352851-7440431
Chr07_75.5	7	84.788	7470639-7542714
Chr07_73.5	7	88.499	7256228-7349862
Chr07_72.5	7	91.089	7164817-7249055
Chr07_71.5	7	92.083	7052675-7138348
Chr07_70.5	7	93.146	6954240-7046349
Chr07_95.5	7	127.347	9451180-9549375
Chr07_96.5	7	132.527	9550091-9641997
Chr07_97.5	7	133.245	9673430-9739613
Chr07_98.5	7	133.83	9774351-9839100
Chr07_99.5	7	134.35	9880044-9942869
Chr07_100.5	7	135.001	9978266-10035995
Chr07_101.5	7	135.065	10065781-10108687
Chr07_102.5	7	135.323	10179003-10247545
Chr07_103.5	7	135.515	10253231-10312827
Chr07_104.5	7	136.3	10370900-10444623
Chr07_134.5	7	145.767	13350042-13449072
Chr07_135.5	7	147.599	13456730-13546407
Chr07_136.5	7	150.746	13554271-13639106
Chr07_137.5	7	150.875	13700828-13700828
Chr07_139	7	151.003	13757353-13817676
Chr07_140.5	7	151.131	14007278-14040130
Chr07_142.5	7	151.259	14176840-14245808
Chr07_141.5	7	151.388	14058866-14149735
Chr07_143.5	7	152.307	14262023-14342489
Chr07_144.5	7	152.629	14386460-14436624
Chr07_145.5	7	152.822	14519092-14541684
Chr07_146.5	7	152.951	14610068-14610068
Chr07_147.5	7	153.338	14664863-14725511
Chr07_149.5	7	153.661	14879934-14926551
Chr07_148.5	7	153.725	14764781-14829463
Chr07_150.5	7	154.113	14953448-15043524
Chr07_151.5	7	161.581	15074880-15148616
Chr07_154.5	7	167.913	15357342-15448645
Chr07_155.5	7	175.884	15450115-15545717
Chr07_156.5	7	176.736	15554417-15640587
Chr07_157.5	7	176.994	15683093-15740296
Chr07_158.5	7	177.779	15763747-15833678
Chr07_159.5	7	178.036	15858787-15931058
Chr07_160.5	7	178.688	15964457-16047171
Chr07_161.5	7	179.075	16056874-16144281
Chr07_162.5	7	179.661	16171871-16239677
Chr07_163.5	7	180.049	16256971-16333501
Chr07_164.5	7	180.049	16376147-16424707
Chr07_165.5	7	180.306	16461563-16521135
Chr07_166.5	7	180.76	16557619-16648345
Chr07_167.5	7	181.279	16654232-16746987
Chr07_168.5	7	181.407	16815136-16839942
Chr07_169.5	7	181.407	16909916-16931778
Chr07_170.5	7	181.665	17029799-17034547
Chr07_171.5	7	181.987	17099493-17143214
Chr07_172.5	7	182.974	17161371-17237161
Chr07_173.5	7	183.427	17253299-17281755
Chr07_174.5	7	183.685	17363818-17421761
Chr07_175.5	7	183.942	17454844-17484222
Chr07_176.5	7	184.071	17592052-17604838
Chr07_177.5	7	184.071	17705423-17705647
Chr07_178.5	7	184.393	17760671-17845600
Chr07_179.5	7	185.312	17868751-17949179
Chr07_180.5	7	185.964	17951008-18042442
Chr07_181.5	7	186.352	18053275-18121018
Chr07_182.5	7	186.609	18151729-18163653
Chr07_183.5	7	186.802	18277074-18341125
Chr07_184.5	7	189.125	18351124-18447243
Chr07_185.5	7	190.321	18450043-18546979
Chr07_186.5	7	191.245	18558352-18644251
Chr07_187.5	7	191.898	18658407-18725957
Chr07_188.5	7	194.373	18754156-18808104
Chr07_189.5	7	194.437	18865207-18926278
Chr07_190.5	7	194.76	19007198-19049014
Chr07_191.5	7	200.757	19050321-19141566
Chr07_202.5	7	210.539	20153012-20247643
Chr07_200.5	7	212.09	19959231-20036042
Chr07_201.5	7	212.879	20051465-20141919
Chr07_203.5	7	214.5	20253754-20343577
Chr07_204.5	7	215.087	20394047-20417807
Chr07_205.5	7	215.542	20487657-20543849
Chr07_206.5	7	215.8	20562037-20644466
Chr07_207.5	7	215.993	20651077-20732362
Chr07_208.5	7	216.186	20755548-20829617
Chr07_209.5	7	216.314	20853273-20903082
Chr07_211	7	216.443	20950412-21022268
Chr07_212.5	7	216.507	21162687-21210030
Chr07_213.5	7	216.83	21257876-21342221
Chr07_214.5	7	217.891	21358092-21441003
Chr07_215.5	7	217.955	21481837-21533585
Chr07_216.5	7	218.213	21568224-21601291
Chr07_217.5	7	218.406	21690576-21748218
Chr07_218.5	7	218.664	21765545-21813057
Chr07_219.5	7	219.252	21859011-21940187
Chr07_220.5	7	219.51	21967236-22041810
Chr07_221.5	7	219.964	22050127-22144343
Chr07_222.5	7	221.027	22151735-22233840
Chr07_223.5	7	221.35	22252431-22341198
Chr07_224.5	7	221.608	22386363-22449952
Chr07_225.5	7	222.062	22450174-22540684
Chr07_226.5	7	222.649	22550799-22624638
Chr07_227.5	7	223.103	22659213-22743662
Chr07_228.5	7	223.492	22793727-22849699
Chr07_229.5	7	223.62	22853938-22917855
Chr07_230.5	7	224.008	22958875-23040194
Chr07_231.5	7	224.266	23075592-23138683
Chr07_232.5	7	224.654	23176747-23228736
Chr07_233.5	7	225.043	23291749-23346378
Chr07_234.5	7	225.107	23361276-23433725
Chr07_235.5	7	225.495	23488369-23536404
Chr07_236.5	7	225.688	23557343-23646716
Chr07_237.5	7	225.881	23659600-23725378
Chr07_238.5	7	226.073	23764281-23806563
Chr07_239.5	7	226.137	23865602-23865602
Chr07_240.5	7	226.33	23956679-24025136
Chr07_241.5	7	226.653	24086962-24092218
Chr07_242.5	7	226.782	24199891-24249456
Chr07_243.5	7	226.91	24293745-24293745
Chr07_244.5	7	226.974	24400540-24400540
Chr07_245.5	7	227.297	24477076-24532389
Chr07_246.5	7	227.297	24641464-24641464
Chr07_247.5	7	227.685	24681501-24731014
Chr07_248.5	7	227.878	24797026-24844082
Chr07_249.5	7	228.006	24876126-24946945
Chr07_250.5	7	228.07	24968241-25035926
Chr07_251.5	7	228.134	25050997-25093952
Chr07_252.5	7	228.134	25165123-25165123
Chr07_253.5	7	228.327	25289211-25318528
Chr07_254.5	7	228.52	25376799-25445029
Chr07_255.5	7	228.52	25455242-25455242
Chr07_256.5	7	228.713	25550800-25639796
Chr07_257.5	7	228.713	25663265-25716571
Chr07_258.5	7	228.713	25766208-25812708
Chr07_260	7	228.906	25879551-25927684
Chr07_261.5	7	228.97	26052306-26052306
Chr07_262.5	7	228.97	26194439-26194439
Chr07_263.5	7	229.034	26294820-26294820
Chr07_264.5	7	229.162	26365438-26365629
Chr07_265.5	7	229.162	26452218-26452218
Chr07_266.5	7	229.226	26592317-26631568
Chr07_267.5	7	229.29	26657957-26657957
Chr07_268.5	7	229.418	26766782-26843498
Chr07_269.5	7	229.418	26922868-26922868
Chr07_270.5	7	229.418	26956945-26956945
Chr07_271.5	7	229.418	27096944-27096944
Chr07_272.5	7	229.418	27219209-27219209
Chr07_273.5	7	229.611	27278629-27286697
Chr07_274.5	7	229.611	27393246-27418031
Chr07_276	7	229.611	27484466-27484466
Chr07_277.5	7	229.739	27738141-27738141
Chr07_278.5	7	229.803	27787058-27787058
Chr07_279.5	7	229.867	27946805-27946805
Chr07_280.5	7	229.867	27989576-27989576
Chr07_281.5	7	229.931	28138011-28138011
Chr07_282.5	7	230.124	28189103-28235541
Chr07_283.5	7	230.317	28263644-28306068
Chr07_285	7	230.317	28403994-28403994
Chr07_286.5	7	230.445	28612186-28644649
Chr07_287.5	7	230.638	28717236-28728713
Chr07_288.5	7	230.767	28814769-28841424
Chr07_290	7	231.089	28863042-28892840
Chr07_291.5	7	231.153	29079757-29079757
Chr07_292.5	7	231.476	29210156-29215158
Chr07_293.5	7	231.604	29259742-29322821
Chr07_294.5	7	231.733	29358313-29405867
Chr07_295.5	7	231.733	29527350-29527396
Chr07_297.5	7	231.797	29558474-29558474
Chr07_299.5	7	231.861	29871861-29871861
Chr07_300.5	7	231.925	30011754-30011754
Chr07_301.5	7	232.182	30082423-30094793
Chr07_302.5	7	232.311	30150114-30183887
Chr07_303.5	7	232.375	30313340-30313340
Chr07_304.5	7	232.439	30446169-30446169
Chr07_305.5	7	232.439	30500721-30500721
Chr07_306.5	7	232.503	30571165-30584705
Chr07_307.5	7	232.567	30651565-30651565
Chr07_309	7	232.759	30763491-30844177
Chr07_310.5	7	232.823	30962769-30962769
Chr07_311.5	7	232.952	31089609-31144346
Chr07_312.5	7	233.275	31166852-31239138
Chr07_313.5	7	233.467	31278384-31349826
Chr07_314.5	7	233.921	31351978-31440978
Chr07_315.5	7	234.244	31455375-31546232
Chr07_316.5	7	234.308	31568835-31647454
Chr07_317.5	7	234.894	31672977-31749582
Chr07_318.5	7	235.282	31774684-31835481
Chr07_319.5	7	235.802	31860443-31947867
Chr07_320.5	7	235.866	31990555-31997355
Chr07_321.5	7	235.994	32067693-32067693
Chr07_322.5	7	235.994	32243092-32243092
Chr07_323.5	7	236.514	32259277-32347714
Chr07_324.5	7	236.707	32378041-32427030
Chr07_325.5	7	236.9	32453839-32538245
Chr07_326.5	7	237.158	32561852-32599864
Chr07_327.5	7	237.351	32668144-32688984
Chr07_328.5	7	237.479	32757339-32820255
Chr07_329.5	7	237.543	32898151-32945955
Chr07_330.5	7	237.607	33046624-33046624
Chr07_331.5	7	237.736	33095839-33141398
Chr07_332.5	7	237.993	33158882-33237313
Chr07_333.5	7	238.381	33264169-33345806
Chr07_334.5	7	238.51	33394712-33448445
Chr07_335.5	7	238.574	33494213-33543584
Chr07_336.5	7	238.767	33554646-33642472
Chr07_337.5	7	238.895	33692487-33743646
Chr07_338.5	7	238.895	33816912-33845979
Chr07_339.5	7	239.218	33855725-33918035
Chr07_340.5	7	239.218	34033933-34033933
Chr07_341.5	7	239.411	34056452-34141799
Chr07_342.5	7	239.539	34159705-34232640
Chr07_343.5	7	239.667	34289129-34349309
Chr07_344.5	7	239.99	34355705-34440186
Chr07_345.5	7	240.444	34484734-34542619
Chr07_346.5	7	240.701	34583813-34630344
Chr07_347.5	7	241.287	34683047-34738415
Chr07_348.5	7	241.545	34777463-34789263
Chr07_349.5	7	242.13	34850269-34942827
Chr07_350.5	7	242.782	34981159-35028742
Chr07_351.5	7	243.702	35070876-35136724
Chr07_352.5	7	244.894	35180586-35228829
Chr07_353.5	7	246.017	35260794-35340932
Chr07_354.5	7	247.21	35351223-35447939
Chr07_355.5	7	247.729	35455270-35546896
Chr07_356.5	7	248.38	35569097-35629657
Chr07_357.5	7	249.435	35654596-35742497
Chr07_358.5	7	249.888	35753206-35849050
Chr07_359.5	7	250.473	35868129-35924907
Chr07_360.5	7	250.666	35959139-36026263
Chr07_361.5	7	250.794	36097087-36147753
Chr07_362.5	7	251.052	36214541-36249037
Chr07_363.5	7	251.374	36261954-36325891
Chr07_364.5	7	251.828	36364395-36449150
Chr07_365.5	7	252.413	36472088-36544446
Chr07_366.5	7	253.332	36554605-36643212
Chr07_367.5	7	254.319	36658617-36745589
Chr07_368.5	7	255.996	36753775-36845106
Chr07_369.5	7	257.604	36855036-36945707
Chr07_370.5	7	258.659	36950566-37045681
Chr07_371.5	7	259.178	37083391-37143853
Chr07_372.5	7	259.566	37169813-37180063
Chr07_378.5	7	261.457	37771997-37837239
Chr07_377.5	7	261.65	37701904-37738610
Chr07_376.5	7	261.714	37570625-37644542
Chr07_375.5	7	262.167	37457174-37545117
Chr07_374.5	7	262.686	37359470-37417931
Chr07_373.5	7	263.205	37250741-37346384
Chr07_385.5	7	290.915	38450130-38547040
Chr07_389.5	7	324.354	38925204-38949970
Chr08_0.5	8	0	82068-126475
Chr08_2.5	8	4.499	257063-327867
Chr08_3.5	8	4.499	376022-425324
Chr08_17.5	8	19.267	1752092-1841272
Chr08_18.5	8	23.936	1895040-1931396
Chr08_19.5	8	24.128	1954034-2047488
Chr08_20.5	8	24.257	2050400-2141942
Chr08_21.5	8	24.645	2154651-2239103
Chr08_22.5	8	25.699	2259664-2348953
Chr08_23.5	8	27.448	2350191-2449968
Chr08_27.5	8	39.568	2751561-2845405
Chr08_29.5	8	51.632	2950248-3045314
Chr08_30.5	8	56.052	3053693-3149581
Chr08_31.5	8	57.313	3184753-3248349
Chr08_32.5	8	57.832	3250448-3346818
Chr08_33.5	8	60.085	3371059-3444875
Chr08_34.5	8	63.469	3452683-3538530
Chr08_35.5	8	64.938	3555694-3649993
Chr08_36.5	8	65.857	3661253-3746918
Chr08_37.5	8	66.115	3770032-3823232
Chr08_38.5	8	66.9	3906715-3939067
Chr08_39.5	8	67.288	3959623-4049108
Chr08_40.5	8	68.618	4054099-4108095
Chr08_41.5	8	69.137	4154656-4244485
Chr08_42.5	8	69.657	4252529-4334968
Chr08_43.5	8	70.987	4361550-4431435
Chr08_44.5	8	71.506	4482937-4507377
Chr08_45.5	8	72.426	4551724-4617596
Chr08_46.5	8	72.945	4662034-4726598
Chr08_47.5	8	73.797	4751103-4844877
Chr08_48.5	8	74.716	4853058-4930695
Chr08_49.5	8	75.771	4963298-5035385
Chr08_50.5	8	75.835	5066558-5115175
Chr08_51.5	8	76.092	5158814-5240106
Chr08_52.5	8	76.48	5309309-5349862
Chr08_53.5	8	76.544	5360723-5448357
Chr08_54.5	8	76.737	5512096-5524924
Chr08_55.5	8	76.865	5550385-5643242
Chr08_56.5	8	78.194	5662125-5737833
Chr08_57.5	8	79.045	5757479-5849643
Chr08_58.5	8	79.697	5852311-5934265
Chr08_59.5	8	80.616	5962000-6041346
Chr08_60.5	8	81.535	6052067-6139370
Chr08_61.5	8	82.054	6188394-6235329
Chr08_62.5	8	82.64	6258966-6334354
Chr08_63.5	8	83.358	6366903-6447908
Chr08_64.5	8	83.615	6455288-6536559
Chr08_65.5	8	84.135	6569868-6622001
Chr08_66.5	8	84.392	6651208-6749473
Chr08_67.5	8	86.141	6778496-6846966
Chr08_68.5	8	87.961	6882460-6940321
Chr08_69.5	8	88.349	6966640-7031613
Chr08_70.5	8	89.134	7055716-7148622
Chr08_71.5	8	90.394	7162851-7248286
Chr08_72.5	8	92.142	7276937-7347513
Chr08_73.5	8	92.142	7355691-7417942
Chr08_74.5	8	92.596	7451744-7543773
Chr08_76	8	92.983	7652893-7747433
Chr08_77.5	8	93.176	7772701-7845810
Chr08_78.5	8	93.434	7869842-7940664
Chr08_79.5	8	93.691	7956253-8049756
Chr08_80.5	8	94.476	8056616-8147843
Chr08_81.5	8	95.194	8150221-8244031
Chr08_82.5	8	95.779	8271544-8349711
Chr08_83.5	8	96.102	8350023-8441594
Chr08_84.5	8	96.359	8494788-8544212
Chr08_85.5	8	96.617	8551806-8628810
Chr08_86.5	8	96.875	8663073-8747795
Chr08_87.5	8	97.394	8764493-8829281
Chr08_88.5	8	97.979	8875832-8925292
Chr08_89.5	8	97.979	8993544-9021025
Chr08_90.5	8	98.237	9051043-9127079
Chr08_91.5	8	99.156	9168177-9249053
Chr08_92.5	8	100.554	9284637-9319191
Chr08_93.5	8	101.205	9415643-9439721
Chr08_94.5	8	101.333	9462326-9549110
Chr08_95.5	8	101.985	9557393-9617476
Chr08_96.5	8	102.504	9657320-9746863
Chr08_97.5	8	103.155	9768005-9846579
Chr08_98.5	8	103.873	9881183-9944146
Chr08_99.5	8	104.86	9975532-10040538
Chr08_100.5	8	106.397	10062407-10128617
Chr08_101.5	8	106.916	10150893-10223854
Chr08_102.5	8	107.567	10252631-10349113
Chr08_103.5	8	108.419	10350197-10448933
Chr08_104.5	8	111.966	10453386-10546829
Chr08_105.5	8	114.298	10579549-10649268
Chr08_106.5	8	117.225	10650226-10746086
Chr08_107.5	8	118.417	10760877-10839057
Chr08_108.5	8	119.002	10857518-10893815
Chr08_109.5	8	119.325	10954103-11032524
Chr08_110.5	8	119.517	11059419-11136049
Chr08_111.5	8	119.84	11150708-11240453
Chr08_112.5	8	120.425	11255764-11318627
Chr08_113.5	8	120.425	11358922-11428293
Chr08_114.5	8	121.277	11464064-11526071
Chr08_115.5	8	121.534	11554574-11581040
Chr08_116.5	8	122.186	11651114-11712059
Chr08_117.5	8	122.443	11758359-11849126
Chr08_118.5	8	124.051	11851436-11947315
Chr08_119.5	8	124.439	11992077-12037387
Chr08_120.5	8	125.224	12050039-12138593
Chr08_121.5	8	125.677	12168035-12249481
Chr08_122.5	8	127.145	12252644-12344492
Chr08_123.5	8	128.613	12350652-12410017
Chr08_124.5	8	129.264	12450663-12524083
Chr08_125.5	8	129.652	12560993-12612996
Chr08_126.5	8	130.303	12652025-12740660
Chr08_127.5	8	131.155	12757059-12844841
Chr08_128.5	8	131.807	12851192-12938023
Chr08_129.5	8	132.458	12965628-13021650
Chr08_130.5	8	132.846	13052670-13108726
Chr08_131.5	8	133.234	13158538-13246436
Chr08_132.5	8	133.819	13261051-13335897
Chr08_133.5	8	134.012	13353753-13411463
Chr08_134.5	8	134.269	13462546-13535471
Chr08_135.5	8	134.333	13563605-13643696
Chr08_136.5	8	135.32	13653372-13722825
Chr08_137.5	8	135.578	13752680-13847364
Chr08_138.5	8	136.907	13853169-13938081
Chr08_139.5	8	137.36	13962114-14042869
Chr08_140.5	8	137.618	14077830-14138486
Chr08_141.5	8	138.269	14159178-14248607
Chr08_142.5	8	139.256	14251536-14342357
Chr08_143.5	8	140.654	14360708-14442295
Chr08_144.5	8	141.573	14450148-14547719
Chr08_145.5	8	141.961	14552369-14555248
Chr08_146.5	8	142.284	14658249-14749648
Chr08_147.5	8	143.203	14752878-14849375
Chr08_148.5	8	143.331	14855671-14936085
Chr08_149.5	8	143.524	14976487-15048812
Chr08_150.5	8	144.043	15058933-15142210
Chr08_151.5	8	144.562	15165240-15232538
Chr08_153.5	8	145.347	15382589-15447246
Chr08_152.5	8	145.475	15274665-15293281
Chr08_154.5	8	145.733	15455726-15549093
Chr08_155.5	8	146.652	15552917-15644361
Chr08_156.5	8	146.975	15651870-15723145
Chr08_157.5	8	148.166	15753195-15841134
Chr08_158.5	8	148.23	15855315-15928444
Chr08_159.5	8	148.552	15981224-16037709
Chr08_160.5	8	148.552	16063032-16126686
Chr08_161.5	8	148.94	16159247-16242094
Chr08_162.5	8	149.658	16259365-16322791
Chr08_163.5	8	149.787	16379935-16442427
Chr08_164.5	8	150.174	16450445-16544916
Chr08_165.5	8	150.628	16553136-16627329
Chr08_166.5	8	151.016	16651949-16747564
Chr08_167.5	8	151.667	16771186-16839759
Chr08_168.5	8	151.86	16851562-16949591
Chr08_169.5	8	152.982	16968768-17047063
Chr08_170.5	8	153.37	17054657-17142597
Chr08_171.5	8	153.628	17150042-17211892
Chr08_172.5	8	154.147	17285860-17331357
Chr08_173.5	8	154.404	17358363-17448421
Chr08_174.5	8	154.727	17453581-17490829
Chr08_175.5	8	154.855	17577004-17585781
Chr08_176.5	8	156.323	17674371-17740033
Chr08_177.5	8	156.842	17756277-17809368
Chr08_178.5	8	157.761	17850939-17949508
Chr08_179.5	8	159.509	17950513-18035663
Chr08_180.5	8	160.837	18063226-18146070
Chr08_181.5	8	161.225	18163107-18246888
Chr08_182.5	8	162.279	18252596-18302109
Chr08_183.5	8	162.537	18400353-18430189
Chr08_184.5	8	162.925	18457857-18538175
Chr08_185.5	8	163.182	18592889-18592889
Chr08_186.5	8	163.182	18683658-18747930
Chr08_187.5	8	163.182	18755996-18787366
Chr08_188.5	8	163.182	18858525-18944557
Chr08_189.5	8	164.373	18987511-19039132
Chr08_190.5	8	164.502	19059417-19146955
Chr08_191.5	8	168.19	19150492-19248719
Chr08_192.5	8	170.892	19251806-19341085
Chr08_193.5	8	171.743	19355083-19364111
Chr08_194.5	8	172.001	19475090-19542763
Chr08_195.5	8	172.001	19570754-19617402
Chr08_196.5	8	172.129	19674013-19740574
Chr08_197.5	8	172.258	19792121-19796525
Chr08_198.5	8	172.258	19913037-19913037
Chr08_199.5	8	172.386	19965217-20047963
Chr08_200.5	8	172.514	20096137-20132592
Chr08_201.5	8	172.642	20170179-20247409
Chr08_202.5	8	172.706	20291637-20332824
Chr08_203.5	8	172.899	20436416-20448609
Chr08_204.5	8	173.954	20452646-20548356
Chr08_205.5	8	175.009	20558570-20613091
Chr08_206.5	8	175.528	20652354-20689926
Chr08_207.5	8	175.916	20778926-20847088
Chr08_208.5	8	176.173	20913543-20913543
Chr08_209.5	8	176.173	20963557-21026721
Chr08_211	8	176.237	21167137-21201093
Chr08_212.5	8	176.495	21255010-21349156
Chr08_213.5	8	179.641	21354013-21447295
Chr08_214.5	8	184.272	21452626-21549975
Chr08_219.5	8	195.448	21950139-22042648
Chr08_220.5	8	197.699	22085766-22140053
Chr08_221.5	8	197.827	22207035-22218690
Chr08_222.5	8	198.215	22265458-22332118
Chr08_223.5	8	198.408	22350331-22447505
Chr08_224.5	8	198.408	22489098-22548477
Chr08_225.5	8	198.536	22578467-22649617
Chr08_226.5	8	198.99	22651510-22749420
Chr08_227.5	8	204.002	22755488-22849360
Chr08_329.5	8	222.264	32958714-33037893
Chr08_330.5	8	222.587	33124125-33129125
Chr08_331.5	8	222.651	33158729-33163718
Chr08_332.5	8	222.91	33264794-33304713
Chr08_335.5	8	223.498	33552119-33645959
Chr08_333.5	8	223.887	33354926-33415576
Chr08_334.5	8	224.015	33495520-33528105
Chr08_321.5	8	228.939	32177845-32246264
Chr08_336.5	8	233.684	33678261-33746248
Chr08_337.5	8	233.877	33750391-33832819
Chr08_338.5	8	234.266	33871625-33927104
Chr08_339.5	8	234.655	33981413-34021349
Chr08_340.5	8	235.176	34050938-34087926
Chr08_341.5	8	235.434	34208503-34248418
Chr08_343	8	235.757	34369103-34436340
Chr08_345	8	236.015	34570324-34648675
Chr08_346.5	8	236.339	34706434-34739812
Chr08_347.5	8	236.794	34794540-34832114
Chr08_348.5	8	237.449	34864794-34943517
Chr08_387.5	8	246.477	38816653-38844016
Chr08_386.5	8	246.67	38657073-38743945
Chr08_385.5	8	246.798	38551052-38648938
Chr08_384.5	8	247.187	38454669-38549653
Chr08_388.5	8	247.775	38857461-38949420
Chr08_389.5	8	248.23	38953240-39048925
Chr08_390.5	8	248.685	39054877-39147238
Chr08_391.5	8	249.272	39164698-39242536
Chr08_392.5	8	249.793	39253078-39344876
Chr08_393.5	8	250.446	39354101-39443023
Chr08_394.5	8	251.575	39454738-39524027
Chr08_395.5	8	252.978	39576136-39649250
Chr08_396.5	8	253.697	39667520-39737257
Chr08_397.5	8	254.349	39756687-39824694
Chr08_398.5	8	254.542	39852875-39923385
Chr08_399.5	8	254.996	39974089-40045150
Chr08_400.5	8	255.318	40058634-40112779
Chr08_402.5	8	255.904	40270117-40349964
Chr08_401.5	8	255.968	40157928-40206803
Chr08_403.5	8	256.421	40357944-40431163
Chr08_404.5	8	256.679	40464208-40501226
Chr08_405.5	8	257.001	40551802-40595842
Chr08_406.5	8	257.653	40676311-40732069
Chr08_407.5	8	258.572	40789299-40847328
Chr08_408.5	8	259.091	40853062-40921124
Chr08_409.5	8	259.742	40957353-41042830
Chr08_410.5	8	261.632	41053191-41141862
Chr08_411.5	8	262.02	41233361-41233361
Chr08_412.5	8	262.02	41274283-41283397
Chr08_413.5	8	262.213	41435732-41435732
Chr08_414.5	8	262.341	41530393-41544016
Chr08_415.5	8	262.47	41596705-41623375
Chr08_416.5	8	262.792	41650503-41734908
Chr08_417.5	8	263.711	41753736-41799680
Chr08_418.5	8	264.23	41865174-41932306
Chr08_419.5	8	264.882	41956945-42030674
Chr08_420.5	8	265.01	42073329-42127844
Chr08_421.5	8	265.662	42175716-42225927
Chr08_422.5	8	266.716	42265034-42321628
Chr08_423.5	8	266.844	42439857-42449245
Chr08_424.5	8	267.102	42451936-42534612
Chr08_425.5	8	267.36	42562398-42638178
Chr08_426.5	8	267.747	42664517-42744808
Chr08_427.5	8	267.876	42775890-42836191
Chr08_428.5	8	268.068	42853393-42934977
Chr08_429.5	8	268.988	42972604-43041878
Chr08_430.5	8	269.639	43050758-43142115
Chr08_431.5	8	270.968	43203093-43236511
Chr08_432.5	8	271.096	43271481-43346491
Chr08_433.5	8	271.289	43368174-43377607
Chr08_434.5	8	271.417	43454642-43517472
Chr08_435.5	8	272.069	43559846-43648368
Chr08_436.5	8	272.391	43749442-43749442
Chr08_437.5	8	272.391	43750329-43826066
Chr08_438.5	8	273.176	43874562-43905455
Chr08_439.5	8	273.176	43951936-44028580
Chr08_440.5	8	273.827	44055707-44149066
Chr08_441.5	8	274.215	44154229-44223992
Chr08_442.5	8	274.603	44253465-44345565
Chr08_443.5	8	278.854	44350312-44404252
Chr08_445.5	8	279.64	44567653-44625985
Chr08_444.5	8	279.768	44496438-44496438
Chr08_446.5	8	281.375	44650784-44720017
Chr08_447.5	8	282.16	44756399-44839918
Chr08_448.5	8	282.745	44850316-44938377
Chr08_449.5	8	283.067	44966010-45035771
Chr08_450.5	8	283.987	45056154-45118395
Chr08_451.5	8	285.455	45156308-45246715
Chr08_452.5	8	286.04	45259053-45327110
Chr08_453.5	8	286.625	45359150-45441480
Chr08_454.5	8	287.544	45452687-45547089
Chr08_455.5	8	289.506	45551253-45648341
Chr08_456.5	8	290.425	45653693-45748139
Chr08_457.5	8	291.616	45750634-45848629
Chr08_458.5	8	292.603	45864360-45936673
Chr08_459.5	8	293.255	45951741-46049346
Chr08_460.5	8	294.107	46052155-46138785
Chr08_461.5	8	294.758	46154156-46247667
Chr08_462.5	8	295.211	46276902-46343680
Chr08_463.5	8	296.679	46368902-46440980
Chr08_464.5	8	296.936	46450978-46523621
Chr08_465.5	8	297.129	46552323-46610192
[truncated: 3,235 more rows]

## Sheet: Table S5
Table S5. RNA sequencing data statistics of Handou 10 and Zheng 9525.
Sample	Total raw reads (M)	Total clean reads (M)	Total clean bases(G)	Clean reads Q20(%)	Clean reads Q30(%)	Clean reads ratio(%)
CK_Han10_1	45.57	43.42	6.51	96.68	91.88	95.28
CK_Han10_2	45.57	43.43	6.51	96.71	92.28	95.29
CK_Han10_3	43.82	42.15	6.32	96.61	91.96	96.18
CK_Z9525_1	45.57	43.5	6.52	96.66	91.83	95.44
CK_Z9525_2	43.82	42.13	6.32	96.58	91.61	96.13
CK_Z9529_3	43.82	42.23	6.33	96.52	91.81	96.36
Han10_1	43.82	42.15	6.32	96.74	91.98	96.18
Han10_2	45.57	43.59	6.54	96.53	91.55	95.66
Han10_3	45.57	43.58	6.54	96.64	92.07	95.64
Z9525_1	45.57	42.99	6.45	96.64	92.08	94.34
Z9525_2	45.57	43.35	6.5	96.47	91.7	95.11
Z9525_3	45.57	43.42	6.51	96.5	91.84	95.28
Note: CK_Han10_1, CK_Han10_2 and CK_Han10_3 were three replications of mock-inoculated controls from Handou 10; CK_Z9525_1, CK_Z9525_2 and CK_Z9525_3 were three replications of mock-inoculated controls from Zheng 9525; Han10_1, Han10_2 and Han10_3 were three replications of Handou 10 with SCN infected; Z9525_1, Z9525_2 and Z9525_3 were three replications of Zheng 9525 with SCN infected.

## Sheet: Table S6
Table S6. Primer sequences of the KASP markers located at SCN_7_1.
Marker name	Chr.no.	Position	Allele specific 1	Allele specific 2	Common primer
DD7_1	7	17811846	CAACGACGACGGAGGAATCAC	GTCAACGACGACGGAGGAATCAA	GACAAGCACATCGGCGAACTAGAT
DD7_5	7	18144154	ATCTAGTTTGATGGATTTGTTCATGTATGA	ATCTAGTTTGATGGATTTGTTCATGTATGT	GTGAATAGAGAGCCACAATGAACTTGAAT
DD7_8	7	18372872	GAAGATCGACCTAGAAGAGTTA	GCTGAAGATCGACCTAGAAGAGTTT	GACACAGTAGAACTAGAGTAGTCATCAA
DD7_9	7	18375510	AAGCACAGAACTTCATCTCG	CGCTAAGCACAGAACTTCATCTCA	CTTAACGCACCGGGGCGCTTA
DD7_11	7	18379984	GAGACCACTCTGTGGACTTCAC	AGAGACCACTCTGTGGACTTCAT	CCTCTGAGACCTCTAAAACTGGTGTA
DD7_16	7	18418168	CCAACAACACCAGCAAGAAGAAGTA	CAACAACACCAGCAAGAAGAAGTC	GATCTTCGAAGTTGTTGTTGTGAGACTTT

## Sheet: Table S7
Table S7. Summary of additive QTLs for SCN resistance detected in the mapping population of 392 RILs derived from the cross between susceptible parent Zheng 9525 and resistant parent Handou 10 using inclusive composite interval mapping (ICIM) with the female index of HG types 2.5.7 (race 1) and 1.2.5.7 (race 2)
Trait Name	Chromosome	Position (cM)	LeftMarker	RightMarker	LOD	PVE(%)	Add	LeftCI	RightCI
FI_race2	8	100	Chr08_91.5	Chr08_92.5	4.035	4.0808	10.4794	97.5	102.5
FI_race2	18	185	Chr18_31.5	Chr18_1.5	6.7554	9.9261	16.6667	182.5	195
FI_race1	7	200	Chr07_190.5	Chr07_191.5	4.8743	6.8183	11.4671	192.5	207.5
FI_race1	8	100	Chr08_91.5	Chr08_92.5	3.9675	5.5397	10.1883	97.5	102.5
The significant LOD thresholds were estimated by 1000 permutations at the 5% significance level by IciMapping 4.2 software

## Sheet: Table S8
Table S8. Summary of epistatic QTLs for SCN resistance detected in the mapping population of 392 RILs derived from the cross between susceptible parent Zheng 9525 and resistant parent Handou 10 using inclusive composite interval mapping (ICIM) with the female index of HG types 2.5.7 (race 1) and 1.2.5.7 (race 2)
TraitName	Chromosome1	Position1	LeftMarker1	RightMarker1	Chromosome2	Position2	LeftMarker2	RightMarker2	LOD	PVE(%)	Add1	Add2	AddbyAdd
IF_race2	8	95	Chr08_80.5	Chr08_81.5	18	185	Chr18_31.5	Chr18_1.5	7.2065	3.0627	3.0304	18.0019	-16.723
IF_race2	7	305	Chr07_385.5	Chr07_389.5	13	135	Chr13_278.5	Chr13_270.5	5.2477	2.4425	0.7325	3.1723	-21.0654
Chra: chromosome based on Glycine max genome assembly version Glyma.Wm82.a2
L_Markerb: the left-side marker of the identified QTL
R_Marker: the right-side marker of the identified QTL
PVE(%): Phenotypic variation explained by QTL at the current scanning position.
Add: Estimated additive effect of QTL at the current scanning position, the positive value implies that Handou 10 decreases the phenotypic value
AddbyAdd: Additive by additive epistatic effect of QTL at the two scanning positions, the negative value implies that the epistatic QTL decreased the phenotypic value
